# Supplementary material for: 4,4′-Bis[2-(3,4-dibutyl-2-thienylethyn­yl)]biphen­yl
Source: Acta Crystallogr Sect E Struct Rep Online. 2008 Nov 13;64(Pt 12):o2306. doi: 10.1107/S1600536808036143 (PMC2959992; doi:10.1107/S1600536808036143)
Supplement: Supplementary file 1 [file e-64-o2306-sup1.cif]

##############################################################################
###                                                                        ###
###        Electronic paper (Acta Crystallographica Section E)             ###
###                                                                        ###
##############################################################################
#                                                                            #
# This CIF contains the data in a paper accepted for publication in Acta     #
# Crystallographica Section E. It conforms to the requirements of Notes      #
# for Authors for Section E, and has been peer reviewed under the auspices   #
# of the IUCr Commission on Journals.                                        #
#                                                                            #
# Full details of the Crystallographic Information File format               #
# are given in the paper "The Crystallographic Information File (CIF):       #
# a New Standard Archive File for Crystallography" by S. R. Hall, F. H.      #
# Allen and I. D. Brown [Acta Cryst. (1991), A47, 655-685].                  #
#                                                                            #
# The current version of the core CIF dictionary is obtainable from          #
# ftp://ftp.iucr.org/pub/cif_core.dic. The current version number is 2.4.    #
#                                                                            #
# Software is freely available for graphical display of the structure(s) in  #
# this CIF.  For information consult the CIF home page http://www.iucr.org/  #
# cif/home.html                                                              #
#                                                                            #
# This file may be used for bona fide research purposes within the           #
# scientific community so long as proper attribution is given to the journal # 
# article from which it was obtained.                                        #
#                                                                            #
##############################################################################
                                             
data_070712a
_audit_creation_method     SHELXL-97
_journal_date_recd_electronic     2008-08-11
_journal_date_accepted     2008-11-04
_journal_name_full     'Acta Crystallographica, Section E'
_journal_year     2008
_journal_volume     64
_journal_issue     12
_journal_page_first     o2306
_journal_page_last     o2306
_journal_paper_category     QO
_journal_coeditor_code     KP2189
_publ_contact_author_name     ' Lei Liu'
_publ_contact_author_address
;College of Chemical & Pharmaceutical Engineering
 Hebei University of Science & Technology
 Shijiazhuang Hebei 050018
 P. R. China
;
_publ_contact_author_email     liulei@iccas.ac.cn
_publ_contact_author_fax     '+86 311 88623760'
_publ_contact_author_phone     '+86 311 88632427'
_publ_section_title
;
4,4'-Bis[2-(3,4-dibutyl-2-thienylethynyl)]biphenyl
;
_publ_section_title_footnote     .
loop_
    _publ_author_name
    _publ_author_footnote
    _publ_author_address
    'Lei Liu' .
; College of Chemical and Pharmaceutical Engineering
  Hebei University of Science and Technology
  Shijiazhuang, Hebei 050018
  People's Republic of China
;
    'Na Liu' .
; College of Bioscience and Biotechnology
  Hunan Agricultural University
  Hanan 410128
  People's Republic of China
;
    'Wei Xu' .
; 106 Group, Institute of Chemistry
  Chinese Academy of Sciences
  Beijing 100080
  People's Republic of China
;
    'Dao-Ben Zhu' .
; 106 Group, Institute of Chemistry
  Chinese Academy of Sciences
  Beijing 100080
  People's Republic of China
;
data_I
_chemical_name_systematic
;
4,4'-Bis[2-(3,4-dibutyl-2-thienylethynyl)]biphenyl
;
_chemical_name_common     ?
_chemical_formula_moiety     'C40 H46 S2'
_chemical_formula_sum     'C40 H46 S2'
_chemical_formula_structural     ?
_chemical_formula_analytical     ?
_chemical_formula_iupac     'C40 H46 S2'
_chemical_formula_weight     590.89
_chemical_melting_point     ?
_symmetry_cell_setting     Triclinic
_symmetry_space_group_name_H-M     'P-1'
loop_
    _symmetry_equiv_pos_as_xyz
    'x, y, z'
    '-x, -y, -z'
_cell_length_a     9.2040(18)
_cell_length_b     9.3640(19)
_cell_length_c     10.582(2)
_cell_angle_alpha     85.69(3)
_cell_angle_beta     85.18(3)
_cell_angle_gamma     69.41(3)
_cell_volume     849.7(3)
_cell_formula_units_Z     1
_cell_measurement_reflns_used     ?
_cell_measurement_theta_min     ?
_cell_measurement_theta_max     ?
_cell_measurement_temperature     293(2)
_exptl_crystal_description     neddle
_exptl_crystal_colour     yellow
_exptl_crystal_size_max     0.620
_exptl_crystal_size_mid     0.402
_exptl_crystal_size_min     0.071
_exptl_crystal_density_diffrn     1.155
_exptl_crystal_density_meas     ?
_exptl_crystal_density_method     'not measured'
_exptl_crystal_F_000     318
_exptl_absorpt_coefficient_mu     0.183
_exptl_absorpt_correction_type     empirical
_exptl_absorpt_process_details     '(ABSCOR; Higashi, 1995)'
_exptl_absorpt_correction_T_min     0.8049
_exptl_absorpt_correction_T_max     0.992
_exptl_special_details
;
;
_diffrn_ambient_temperature     293(2)
_diffrn_radiation_type     MoK\a
_diffrn_radiation_wavelength     0.71073
_diffrn_radiation_source     'fine-focus sealed tube'
_diffrn_radiation_monochromator     graphite
_diffrn_measurement_device_type     'Rigaku R-AXIS RAPID IP'
_diffrn_measurement_method     'Oscillation'
_diffrn_detector_area_resol_mean     0.76
_diffrn_reflns_number     3595
_diffrn_reflns_av_R_equivalents     0.0000
_diffrn_reflns_av_sigmaI/netI     0.0270
_diffrn_reflns_theta_min     2.33
_diffrn_reflns_theta_max     27.48
_diffrn_reflns_theta_full     27.48
_diffrn_measured_fraction_theta_max     0.985
_diffrn_measured_fraction_theta_full     0.985
_diffrn_reflns_limit_h_min     0
_diffrn_reflns_limit_h_max     11
_diffrn_reflns_limit_k_min     -10
_diffrn_reflns_limit_k_max     12
_diffrn_reflns_limit_l_min     -13
_diffrn_reflns_limit_l_max     13
_diffrn_standards_number     ?
_diffrn_standards_interval_count     ?
_diffrn_standards_interval_time     ?
_diffrn_standards_decay_%     ?
loop_
    _diffrn_standard_refln_index_h
    _diffrn_standard_refln_index_k
    _diffrn_standard_refln_index_l
    ? ? ?
_refine_special_details
;
Refinement of <i>F</i>^2^ against ALL reflections. The weighted <i>R</i>-factor
<i>wR</i> and goodness of fit <i>S</i> are based on <i>F</i>^2^, conventional
<i>R</i>-factors <i>R</i> are based on <i>F</i>, with <i>F</i> set to zero for
negative <i>F</i>^2^. The threshold expression of <i>F</i>^2^ >
\s(<i>F</i>^2^) is used only for calculating <i>R</i>-factors(gt) <i>etc</i>.
and is not relevant to the choice of reflections for refinement.
<i>R</i>-factors based on <i>F</i>^2^ are statistically about twice as large
as those based on <i>F</i>, and <i>R</i>- factors based on ALL data will be
even larger.
;
_reflns_number_total     3595
_reflns_number_gt     2287
_reflns_threshold_expression     '>2sigma(I)'
_refine_ls_structure_factor_coef     Fsqd
_refine_ls_matrix_type     full
_refine_ls_R_factor_all     0.0904
_refine_ls_R_factor_gt     0.0671
_refine_ls_wR_factor_gt     0.2085
_refine_ls_wR_factor_ref     0.2412
_refine_ls_goodness_of_fit_ref     1.073
_refine_ls_restrained_S_all     1.073
_refine_ls_number_reflns     3595
_refine_ls_number_parameters     190
_refine_ls_number_restraints     0
_refine_ls_hydrogen_treatment     constr
_refine_ls_weighting_scheme     calc
_refine_ls_weighting_details
         'calc w=1/[\s^2^(Fo^2^)+(0.1672P)^2^+0.1626P] where P=(Fo^2^+2Fc^2^)/3'
_atom_sites_solution_hydrogens     geom
_atom_sites_solution_primary     direct
_atom_sites_solution_secondary     difmap
_refine_ls_shift/su_max     0.000
_refine_ls_shift/su_mean     0.000
_refine_diff_density_max     0.435
_refine_diff_density_min     -0.421
_refine_ls_extinction_method     none
_refine_ls_extinction_coef     ?
loop_
    _atom_type_symbol
    _atom_type_description
    _atom_type_scat_dispersion_real
    _atom_type_scat_dispersion_imag
    _atom_type_scat_source
    'C' 'C' 0.0033 0.0016
; International Tables Vol C Tables 4.2.6.8 and 6.1.1.4
;
    'H' 'H' 0.0000 0.0000
; International Tables Vol C Tables 4.2.6.8 and 6.1.1.4
;
    'S' 'S' 0.1246 0.1234
; International Tables Vol C Tables 4.2.6.8 and 6.1.1.4
;
_computing_data_collection     'RAPID-AUTO (Rigaku, 2001)'
_computing_cell_refinement     'RAPID-AUTO (Rigaku, 2001)'
_computing_data_reduction     'RAPID-AUTO (Rigaku, 2001)'
_computing_structure_solution     'SHELXS97 (Sheldrick, 2008)'
_computing_structure_refinement     'SHELXL97 (Sheldrick, 2008)'
_computing_molecular_graphics     'SHELXTL (Sheldrick, 2008)'
_computing_publication_material     'SHELXTL (Sheldrick, 2008)'
loop_
    _atom_site_type_symbol
    _atom_site_label
    _atom_site_fract_x
    _atom_site_fract_y
    _atom_site_fract_z
    _atom_site_U_iso_or_equiv
    _atom_site_adp_type
    _atom_site_calc_flag
    _atom_site_refinement_flags
    _atom_site_occupancy
    _atom_site_disorder_assembly
    _atom_site_disorder_group
    S S1 0.34733(8) 0.37884(8) 0.02833(7) 0.0512(3) Uani d . 1 . .
    C C1 -0.2000(4) 0.5223(4) 0.3588(3) 0.0657(9) Uani d . 1 . .
    H H1A -0.1334 0.5778 0.3558 0.079 Uiso calc R 1 . .
    C C2 -0.3290(4) 0.5588(4) 0.4443(3) 0.0615(8) Uani d . 1 . .
    H H2A -0.3467 0.6388 0.4973 0.074 Uiso calc R 1 . .
    C C3 -0.4314(3) 0.4808(3) 0.4534(2) 0.0393(5) Uani d . 1 . .
    C C4 -0.4016(4) 0.3655(4) 0.3702(4) 0.0750(12) Uani d . 1 . .
    H H4A -0.4696 0.3116 0.3721 0.090 Uiso calc R 1 . .
    C C5 -0.2733(4) 0.3276(5) 0.2840(4) 0.0816(13) Uani d . 1 . .
    H H5A -0.2573 0.2494 0.2295 0.098 Uiso calc R 1 . .
    C C6 -0.1694(3) 0.4041(3) 0.2779(2) 0.0439(6) Uani d . 1 . .
    C C7 -0.0335(3) 0.3631(3) 0.1922(3) 0.0476(6) Uani d . 1 . .
    C C8 0.0798(3) 0.3289(3) 0.1211(2) 0.0440(6) Uani d . 1 . .
    C C9 0.2138(3) 0.2853(3) 0.0369(2) 0.0415(6) Uani d . 1 . .
    C C10 0.2565(3) 0.1695(3) -0.0473(2) 0.0387(5) Uani d . 1 . .
    C C11 0.3994(3) 0.1568(3) -0.1180(2) 0.0419(6) Uani d . 1 . .
    C C12 0.4587(3) 0.2635(3) -0.0862(3) 0.0497(7) Uani d . 1 . .
    H H12 0.5507 0.2720 -0.1235 0.060 Uiso calc R 1 . .
    C C13 0.1620(3) 0.0701(3) -0.0634(3) 0.0463(6) Uani d . 1 . .
    H H13A 0.0948 0.0719 0.0126 0.056 Uiso calc R 1 . .
    H H13B 0.2317 -0.0344 -0.0728 0.056 Uiso calc R 1 . .
    C C14 0.4717(3) 0.0371(3) -0.2152(3) 0.0515(7) Uani d . 1 . .
    H H14A 0.4910 -0.0630 -0.1731 0.062 Uiso calc R 1 . .
    H H14B 0.3969 0.0498 -0.2784 0.062 Uiso calc R 1 . .
    C C15 0.0618(3) 0.1215(3) -0.1791(3) 0.0503(6) Uani d . 1 . .
    H H15A 0.1267 0.1352 -0.2527 0.060 Uiso calc R 1 . .
    H H15B 0.0233 0.0412 -0.1960 0.060 Uiso calc R 1 . .
    C C16 0.6214(3) 0.0406(3) -0.2825(3) 0.0498(7) Uani d . 1 . .
    H H16A 0.6965 0.0293 -0.2201 0.060 Uiso calc R 1 . .
    H H16B 0.6025 0.1390 -0.3274 0.060 Uiso calc R 1 . .
    C C17 -0.0748(3) 0.2680(4) -0.1618(3) 0.0575(7) Uani d . 1 . .
    H H17A -0.0376 0.3445 -0.1336 0.069 Uiso calc R 1 . .
    H H17B -0.1465 0.2501 -0.0953 0.069 Uiso calc R 1 . .
    C C18 0.6894(3) -0.0855(4) -0.3767(3) 0.0604(8) Uani d . 1 . .
    H H18A 0.7095 -0.1838 -0.3314 0.073 Uiso calc R 1 . .
    H H18B 0.6131 -0.0752 -0.4380 0.073 Uiso calc R 1 . .
    C C19 -0.1626(4) 0.3311(4) -0.2807(3) 0.0680(9) Uani d . 1 . .
    H H19A -0.2477 0.4233 -0.2623 0.102 Uiso calc R 1 . .
    H H19B -0.2019 0.2571 -0.3085 0.102 Uiso calc R 1 . .
    H H19C -0.0936 0.3526 -0.3464 0.102 Uiso calc R 1 . .
    C C20 0.8373(5) -0.0823(6) -0.4465(4) 0.0866(13) Uani d . 1 . .
    H H20A 0.8747 -0.1641 -0.5037 0.130 Uiso calc R 1 . .
    H H20B 0.9140 -0.0944 -0.3866 0.130 Uiso calc R 1 . .
    H H20C 0.8177 0.0135 -0.4937 0.130 Uiso calc R 1 . .
loop_
    _atom_site_aniso_label
    _atom_site_aniso_U_11
    _atom_site_aniso_U_22
    _atom_site_aniso_U_33
    _atom_site_aniso_U_12
    _atom_site_aniso_U_13
    _atom_site_aniso_U_23
    S1 0.0432(4) 0.0556(4) 0.0568(5) -0.0203(3) 0.0164(3) -0.0206(3)
    C1 0.0576(17) 0.080(2) 0.070(2) -0.0398(16) 0.0352(15) -0.0323(17)
    C2 0.0596(17) 0.0696(18) 0.0622(18) -0.0334(15) 0.0336(14) -0.0329(15)
    C3 0.0314(11) 0.0457(12) 0.0341(11) -0.0071(9) 0.0110(9) -0.0058(9)
    C4 0.0615(18) 0.088(2) 0.090(2) -0.0447(18) 0.0481(18) -0.055(2)
    C5 0.068(2) 0.090(2) 0.097(3) -0.0424(19) 0.054(2) -0.062(2)
    C6 0.0326(11) 0.0505(14) 0.0415(13) -0.0084(10) 0.0130(10) -0.0066(10)
    C7 0.0395(13) 0.0532(14) 0.0433(14) -0.0099(11) 0.0122(11) -0.0087(11)
    C8 0.0372(12) 0.0506(14) 0.0393(13) -0.0113(11) 0.0109(10) -0.0059(10)
    C9 0.0326(11) 0.0477(13) 0.0404(12) -0.0116(10) 0.0126(10) -0.0065(10)
    C10 0.0321(11) 0.0443(12) 0.0366(12) -0.0116(9) 0.0080(9) -0.0025(9)
    C11 0.0315(11) 0.0488(13) 0.0406(13) -0.0098(10) 0.0118(9) -0.0082(10)
    C12 0.0360(12) 0.0596(15) 0.0526(15) -0.0182(11) 0.0201(11) -0.0148(12)
    C13 0.0430(13) 0.0452(13) 0.0514(14) -0.0190(11) 0.0110(11) -0.0048(11)
    C14 0.0385(13) 0.0582(16) 0.0552(16) -0.0142(12) 0.0173(11) -0.0212(13)
    C15 0.0452(13) 0.0580(15) 0.0509(15) -0.0225(12) 0.0100(11) -0.0140(12)
    C16 0.0374(13) 0.0617(16) 0.0442(14) -0.0113(12) 0.0149(11) -0.0129(12)
    C17 0.0475(15) 0.0641(18) 0.0589(17) -0.0165(13) 0.0028(13) -0.0116(14)
    C18 0.0478(15) 0.077(2) 0.0428(15) -0.0039(14) 0.0070(12) -0.0187(14)
    C19 0.0546(18) 0.080(2) 0.068(2) -0.0214(17) -0.0071(15) -0.0038(17)
    C20 0.063(2) 0.111(3) 0.061(2) -0.003(2) 0.0313(17) -0.018(2)
_geom_special_details
;
All e.s.d.'s (except the e.s.d. in the dihedral angle between two l.s. planes)
are estimated using the full covariance matrix. The cell e.s.d.'s are taken
into account individually in the estimation of e.s.d.'s in distances, angles
and torsion angles; correlations between e.s.d.'s in cell parameters are only
used when they are defined by crystal symmetry. An approximate (isotropic)
treatment of cell e.s.d.'s is used for estimating e.s.d.'s involving l.s.
planes.
;
loop_
    _geom_bond_atom_site_label_1
    _geom_bond_atom_site_label_2
    _geom_bond_site_symmetry_2
    _geom_bond_distance
    _geom_bond_publ_flag
    S1 C12 . 1.702(3) ?
    S1 C9 . 1.735(3) ?
    C1 C6 . 1.385(4) ?
    C1 C2 . 1.387(4) ?
    C1 H1A . 0.9300 ?
    C2 C3 . 1.375(4) ?
    C2 H2A . 0.9300 ?
    C3 C4 . 1.382(4) ?
    C3 C3 2_466 1.490(4) ?
    C4 C5 . 1.387(4) ?
    C4 H4A . 0.9300 ?
    C5 C6 . 1.377(4) ?
    C5 H5A . 0.9300 ?
    C6 C7 . 1.435(3) ?
    C7 C8 . 1.193(3) ?
    C8 C9 . 1.414(3) ?
    C9 C10 . 1.382(3) ?
    C10 C11 . 1.428(3) ?
    C10 C13 . 1.507(4) ?
    C11 C12 . 1.369(4) ?
    C11 C14 . 1.514(3) ?
    C12 H12 . 0.9300 ?
    C13 C15 . 1.539(4) ?
    C13 H13A . 0.9700 ?
    C13 H13B . 0.9700 ?
    C14 C16 . 1.507(3) ?
    C14 H14A . 0.9700 ?
    C14 H14B . 0.9700 ?
    C15 C17 . 1.511(4) ?
    C15 H15A . 0.9700 ?
    C15 H15B . 0.9700 ?
    C16 C18 . 1.527(4) ?
    C16 H16A . 0.9700 ?
    C16 H16B . 0.9700 ?
    C17 C19 . 1.519(5) ?
    C17 H17A . 0.9700 ?
    C17 H17B . 0.9700 ?
    C18 C20 . 1.502(5) ?
    C18 H18A . 0.9700 ?
    C18 H18B . 0.9700 ?
    C19 H19A . 0.9600 ?
    C19 H19B . 0.9600 ?
    C19 H19C . 0.9600 ?
    C20 H20A . 0.9600 ?
    C20 H20B . 0.9600 ?
    C20 H20C . 0.9600 ?
loop_
    _geom_angle_atom_site_label_1
    _geom_angle_atom_site_label_2
    _geom_angle_atom_site_label_3
    _geom_angle_site_symmetry_1
    _geom_angle_site_symmetry_3
    _geom_angle
    _geom_angle_publ_flag
    C12 S1 C9 . . 91.29(12) ?
    C6 C1 C2 . . 120.7(3) ?
    C6 C1 H1A . . 119.7 ?
    C2 C1 H1A . . 119.7 ?
    C3 C2 C1 . . 122.4(3) ?
    C3 C2 H2A . . 118.8 ?
    C1 C2 H2A . . 118.8 ?
    C2 C3 C4 . . 116.4(2) ?
    C2 C3 C3 . 2_466 122.1(3) ?
    C4 C3 C3 . 2_466 121.5(3) ?
    C3 C4 C5 . . 122.0(3) ?
    C3 C4 H4A . . 119.0 ?
    C5 C4 H4A . . 119.0 ?
    C6 C5 C4 . . 121.1(3) ?
    C6 C5 H5A . . 119.5 ?
    C4 C5 H5A . . 119.5 ?
    C5 C6 C1 . . 117.5(2) ?
    C5 C6 C7 . . 121.7(2) ?
    C1 C6 C7 . . 120.8(2) ?
    C8 C7 C6 . . 179.8(4) ?
    C7 C8 C9 . . 178.8(3) ?
    C10 C9 C8 . . 126.9(2) ?
    C10 C9 S1 . . 111.52(17) ?
    C8 C9 S1 . . 121.6(2) ?
    C9 C10 C11 . . 112.0(2) ?
    C9 C10 C13 . . 123.8(2) ?
    C11 C10 C13 . . 124.2(2) ?
    C12 C11 C10 . . 111.9(2) ?
    C12 C11 C14 . . 126.0(2) ?
    C10 C11 C14 . . 122.0(2) ?
    C11 C12 S1 . . 113.24(18) ?
    C11 C12 H12 . . 123.4 ?
    S1 C12 H12 . . 123.4 ?
    C10 C13 C15 . . 112.8(2) ?
    C10 C13 H13A . . 109.0 ?
    C15 C13 H13A . . 109.0 ?
    C10 C13 H13B . . 109.0 ?
    C15 C13 H13B . . 109.0 ?
    H13A C13 H13B . . 107.8 ?
    C16 C14 C11 . . 115.3(2) ?
    C16 C14 H14A . . 108.5 ?
    C11 C14 H14A . . 108.5 ?
    C16 C14 H14B . . 108.5 ?
    C11 C14 H14B . . 108.5 ?
    H14A C14 H14B . . 107.5 ?
    C17 C15 C13 . . 113.7(2) ?
    C17 C15 H15A . . 108.8 ?
    C13 C15 H15A . . 108.8 ?
    C17 C15 H15B . . 108.8 ?
    C13 C15 H15B . . 108.8 ?
    H15A C15 H15B . . 107.7 ?
    C14 C16 C18 . . 112.4(2) ?
    C14 C16 H16A . . 109.1 ?
    C18 C16 H16A . . 109.1 ?
    C14 C16 H16B . . 109.1 ?
    C18 C16 H16B . . 109.1 ?
    H16A C16 H16B . . 107.9 ?
    C15 C17 C19 . . 114.3(3) ?
    C15 C17 H17A . . 108.7 ?
    C19 C17 H17A . . 108.7 ?
    C15 C17 H17B . . 108.7 ?
    C19 C17 H17B . . 108.7 ?
    H17A C17 H17B . . 107.6 ?
    C20 C18 C16 . . 113.2(3) ?
    C20 C18 H18A . . 108.9 ?
    C16 C18 H18A . . 108.9 ?
    C20 C18 H18B . . 108.9 ?
    C16 C18 H18B . . 108.9 ?
    H18A C18 H18B . . 107.7 ?
    C17 C19 H19A . . 109.5 ?
    C17 C19 H19B . . 109.5 ?
    H19A C19 H19B . . 109.5 ?
    C17 C19 H19C . . 109.5 ?
    H19A C19 H19C . . 109.5 ?
    H19B C19 H19C . . 109.5 ?
    C18 C20 H20A . . 109.5 ?
    C18 C20 H20B . . 109.5 ?
    H20A C20 H20B . . 109.5 ?
    C18 C20 H20C . . 109.5 ?
    H20A C20 H20C . . 109.5 ?
    H20B C20 H20C . . 109.5 ?
loop_
    _geom_torsion_atom_site_label_1
    _geom_torsion_atom_site_label_2
    _geom_torsion_atom_site_label_3
    _geom_torsion_atom_site_label_4
    _geom_torsion_site_symmetry_1
    _geom_torsion_site_symmetry_2
    _geom_torsion_site_symmetry_3
    _geom_torsion_site_symmetry_4
    _geom_torsion
    _geom_torsion_publ_flag
    C12 C11 C10 C9 . . . . -0.6(4) ?
    C12 S1 C9 C10 . . . . 0.1(8) ?
    C10 C11 C12 S1 . . . . 0.50(10)
                                  ?
    C11 C12 S1 C9 . . . . -0.2000 ?
    C11 C10 C9 S1 . . . . 0.4(9) ?
    C11 C10 C9 C8 . . . . -179.9(8) ?
    C12 S1 C9 C8 . . . . -179.7(4) ?
    C7 C6 C5 C4 . . . . 177.9(5) ?
    C7 C6 C1 C2 . . . . -178.0(5) ?
    C6 C5 C4 C3 . . . . 0.0(4) ?
    C6 C1 C2 C3 . . . . 0.1(5) ?
    C4 C5 C6 C1 . . . . -1.50(10)
                                ?
    C1 C2 C3 C4 . . . . -1.6000 ?
    C5 C4 C3 C2 . . . . 1.5000 ?
    C5 C6 C1 C2 . . . . 1.4(2) ?
    C9 C8 C7 C6 . . . . 93.5(2) ?
    C10 C9 C8 C7 . . . . 24.6(9) ?
    S1 C9 C8 C7 . . . . -155.8(2) ?
    C5 C6 C7 C8 . . . . -117.5(4) ?
    C1 C6 C7 C8 . . . . 61.9000 ?
    C4 C3 C3 C4 . . . . 90.0000 ?
