# Supplementary material for: 4,4′-Bis[2-(3,4-dibutyl-2-thienylethyn­yl)]biphen­yl
Source: Acta Crystallogr Sect E Struct Rep Online. 2008 Nov 13;64(Pt 12):o2306. doi: 10.1107/S1600536808036143 (PMC2959992; doi:10.1107/S1600536808036143)
Supplement: Supplementary file 2 [file e-64-o2306-Isup2.hkl]

data_I

loop_ 
 _refln_index_h 
 _refln_index_k 
 _refln_index_l 
 _refln_F_squared_calc 
 _refln_F_squared_meas 
 _refln_F_squared_sigma 
 _refln_observed_status 
   1   0   0      213.12      235.41      4.82 o 
   2   0   0      306.38      342.15      0.72 o 
   3   0   0        8.85       10.36      0.96 o 
   4   0   0      451.59      521.18      3.86 o 
   5   0   0       52.04       54.46      0.96 o 
   6   0   0       49.37       46.02      2.65 o 
   7   0   0       70.12       66.26      2.41 o 
   8   0   0       44.27       44.58      1.69 o 
   9   0   0        6.80        7.47      0.96 o 
  10   0   0       33.84       36.38      1.45 o 
  11   0   0        5.09        6.51      0.96 o 
 -10   1   0        8.40        4.58      0.96 o 
  -9   1   0       22.84       13.98      1.45 o 
  -8   1   0       29.71       27.95      1.45 o 
  -7   1   0       36.42       36.87      2.17 o 
  -6   1   0       10.24        9.88      0.96 o 
  -5   1   0       77.01       75.90      4.58 o 
  -4   1   0      108.59       96.38      0.96 o 
  -3   1   0      120.49      161.92     11.81 o 
  -1   1   0      991.93      978.99      0.72 o 
   0   1   0      266.26      262.88     24.58 o 
   1   1   0      988.17     1064.29     48.67 o 
   2   1   0     1221.76     1303.08     20.24 o 
   3   1   0      287.82      330.11      3.37 o 
   4   1   0        0.03        0.72      0.48 o 
   5   1   0        1.75        2.65      0.72 o 
   6   1   0       61.29       62.89      0.72 o 
   7   1   0        6.97        5.78      0.48 o 
   8   1   0      323.07      324.32      5.06 o 
   9   1   0      100.59       89.63      0.72 o 
  10   1   0        4.68        3.37      0.72 o 
  11   1   0        0.21        0.48      1.93 o 
 -10   2   0        5.06        6.26      1.93 o 
  -9   2   0        2.99        2.17      1.69 o 
  -8   2   0      209.99      188.67      2.17 o 
  -7   2   0       18.63       12.29      1.20 o 
  -6   2   0       17.68       15.66      1.20 o 
  -5   2   0      297.79      303.60      5.30 o 
  -4   2   0      492.19      505.04      9.16 o 
  -3   2   0       21.68       28.67      0.24 o 
  -2   2   0      749.59      774.18      1.20 o 
  -1   2   0       60.99       74.45      2.17 o 
   0   2   0       94.22       89.88      2.65 o 
   1   2   0     2866.67     3037.46     39.76 o 
   2   2   0     1972.80     2076.05     44.82 o 
   3   2   0       93.31      110.12      1.69 o 
   4   2   0       47.10       47.95      2.41 o 
   5   2   0      168.64      176.14      0.96 o 
   6   2   0      502.16      515.64      7.95 o 
   7   2   0        7.89        8.92      0.96 o 
   8   2   0      615.65      616.60      3.61 o 
   9   2   0        7.48        9.40      0.72 o 
  10   2   0       14.68       11.32      0.96 o 
  11   2   0        2.68       -0.96      1.45 o 
  -9   3   0        0.24        0.00      0.96 o 
  -8   3   0        7.04        6.26      0.96 o 
  -7   3   0        6.53        9.16      1.45 o 
  -6   3   0       66.10       63.85      0.96 o 
  -5   3   0      188.75      191.80      2.89 o 
  -4   3   0      102.39      105.06      0.96 o 
  -3   3   0       89.85       93.49      0.96 o 
  -2   3   0        5.93        2.89      0.72 o 
  -1   3   0      788.49      883.58     12.05 o 
   0   3   0     1446.83     1481.38      5.06 o 
   1   3   0      728.19      705.75     23.37 o 
   2   3   0       27.99       31.56      0.72 o 
   3   3   0        0.01        0.96      0.72 o 
   4   3   0     1189.22     1341.87     14.94 o 
   5   3   0      207.13      218.79      1.45 o 
   6   3   0      163.42      168.67      1.20 o 
   7   3   0      275.18      287.46     11.08 o 
   8   3   0       81.59       89.88      2.65 o 
   9   3   0        2.15        2.41      0.96 o 
  10   3   0        7.00        7.71      1.45 o 
  11   3   0       66.78       66.02      2.41 o 
  -9   4   0        0.27        1.93      1.20 o 
  -8   4   0        9.85        5.54      1.69 o 
  -7   4   0       62.76       61.44      1.93 o 
  -6   4   0      110.27       98.07      3.37 o 
  -5   4   0        0.13       -0.96      1.20 o 
  -4   4   0       23.84       18.55      0.96 o 
  -3   4   0      220.75      221.20      5.78 o 
  -2   4   0      376.36      451.55     15.90 o 
  -1   4   0      111.28      130.11      1.93 o 
   0   4   0      621.00      671.30      2.41 o 
   1   4   0        1.09        1.45      1.20 o 
   2   4   0      102.68      140.23      5.78 o 
   3   4   0     1436.04     1628.60     18.07 o 
   4   4   0     1115.43     1297.05     22.17 o 
   5   4   0        0.10        0.72      0.72 o 
   6   4   0       20.70       23.13      1.45 o 
   7   4   0       22.82       20.24      1.69 o 
   8   4   0        0.01        0.24      0.72 o 
   9   4   0       52.38       53.73      0.72 o 
  10   4   0       36.32       33.49      0.48 o 
  11   4   0        2.00        3.86      0.96 o 
  -8   5   0       26.64       27.47      3.13 o 
  -7   5   0       22.98       24.10      3.13 o 
  -6   5   0        0.30       -0.96      0.96 o 
  -5   5   0        4.12        5.78      1.45 o 
  -4   5   0      128.01      139.99      1.69 o 
  -3   5   0       18.58       18.07      0.96 o 
  -2   5   0       30.19       28.67      1.20 o 
  -1   5   0      147.61      138.07      4.10 o 
   0   5   0       26.88       34.22      0.72 o 
   1   5   0      136.46      148.43      2.41 o 
   2   5   0      162.29      157.34      7.71 o 
   3   5   0      702.07      851.29     43.85 o 
   4   5   0       45.08       37.11      1.69 o 
   5   5   0        1.40        0.96      1.20 o 
   6   5   0      339.95      362.39     15.42 o 
   7   5   0      235.27      252.04      8.67 o 
   8   5   0       16.81       19.76      0.96 o 
   9   5   0        1.63        1.93      0.96 o 
  10   5   0       32.17       34.70      0.48 o 
  11   5   0       17.93       20.00      1.69 o 
  -7   6   0        2.52        2.41      0.96 o 
  -6   6   0       98.44       95.42      1.69 o 
  -5   6   0        4.80        5.30      2.17 o 
  -4   6   0       20.93       26.02      1.45 o 
  -3   6   0       11.83       11.57      0.72 o 
  -2   6   0       30.21       31.56      1.20 o 
  -1   6   0        1.50        2.17      0.48 o 
   0   6   0        0.66        2.89      0.48 o 
   1   6   0        1.21        1.45      0.72 o 
   2   6   0      140.62       49.15     38.07 o 
   3   6   0        6.55       11.08      0.96 o 
   4   6   0        0.01        0.48      0.48 o 
   5   6   0      190.87       71.32     73.49 o 
   6   6   0       33.27       28.67      1.20 o 
   7   6   0        0.25        0.24      0.48 o 
   8   6   0      119.88      124.81      1.20 o 
   9   6   0       81.82       90.60      1.45 o 
  10   6   0       12.21       12.53      0.72 o 
  11   6   0       30.45       34.46      0.72 o 
  -6   7   0       13.20       15.66      1.69 o 
  -5   7   0       16.01       11.81      3.61 o 
  -4   7   0        2.01        2.65      1.20 o 
  -3   7   0       22.85       20.96      0.96 o 
  -2   7   0       63.51       56.14      0.72 o 
  -1   7   0        2.93        3.61      0.96 o 
   0   7   0       35.63       33.97      0.96 o 
   1   7   0       20.47       22.89      1.69 o 
   2   7   0      125.14       86.26     29.16 o 
   3   7   0        2.23        1.45      0.72 o 
   4   7   0      121.44      103.37      6.26 o 
   5   7   0       99.25       96.86      1.20 o 
   6   7   0       42.63       40.72      1.93 o 
   7   7   0        2.65        4.34      0.96 o 
   8   7   0       12.52       14.70      1.45 o 
   9   7   0       26.32       25.06      0.72 o 
  10   7   0       11.27       11.81      0.96 o 
  11   7   0       14.80        7.47      5.30 o 
  -5   8   0       15.80       10.84      1.20 o 
  -4   8   0       17.82       18.07      3.13 o 
  -3   8   0       19.77       17.11      1.45 o 
  -2   8   0        1.17        1.93      0.48 o 
  -1   8   0        2.83        2.89      0.96 o 
   0   8   0       19.47       17.83      0.72 o 
   1   8   0       20.72       21.44      0.96 o 
   2   8   0      144.05        5.54      0.72 o 
   3   8   0       53.96       56.62      3.37 o 
   4   8   0        0.25        0.48      1.45 o 
   5   8   0       11.47        9.16      1.20 o 
   6   8   0       11.27        8.43      3.13 o 
   7   8   0       23.49       31.81      1.45 o 
   8   8   0        4.62        0.24      0.48 o 
   9   8   0        0.02        1.93      1.45 o 
  10   8   0       27.11       29.88      1.69 o 
  -4   9   0        0.33        2.89      1.45 o 
  -3   9   0        0.21        4.10      1.45 o 
  -2   9   0        0.15        0.00      0.96 o 
  -1   9   0       18.12       16.14      1.45 o 
   0   9   0       75.70       68.19      0.96 o 
   1   9   0       31.06       28.91      0.72 o 
   2   9   0       17.98        6.26      5.30 o 
   3   9   0        0.40       -0.48      0.96 o 
   4   9   0        7.07        6.02      0.96 o 
   5   9   0        8.07        6.99      0.72 o 
   6   9   0        6.03        5.78      1.69 o 
   7   9   0        0.02        0.48      1.93 o 
   8   9   0        7.99        6.99      1.69 o 
   9   9   0       16.13       16.87      1.69 o 
  -2  10   0        0.06       -0.72      1.20 o 
   0  10   0        3.69        1.93      0.96 o 
   1  10   0       51.26       50.84      1.20 o 
   2  10   0       32.84       36.87      2.17 o 
   3  10   0       35.11       39.76      0.72 o 
   4  10   0        3.46        2.65      1.69 o 
   5  10   0       45.16       38.31      3.86 o 
   6  10   0        9.89        8.19      1.45 o 
   7  10   0        0.15        1.93      1.69 o 
   0  11   0        2.09        3.61      0.96 o 
   2  11   0        0.29       -1.20      1.20 o 
   3  11   0       13.12       10.36      0.96 o 
   4  11   0        5.84        6.51      1.45 o 
   5  11   0        3.50        3.37      0.96 o 
   6  11   0        4.41        8.67      1.93 o 
   7  11   0        8.63       16.38      1.93 o 
   8  11   0       17.26       13.01      2.17 o 
   4  12   0        4.52        3.61      1.69 o 
   5  12   0        3.50        5.30      1.93 o 
  -8 -11   1       13.89       20.48      2.17 o 
  -7 -11   1        0.21       -1.45      1.93 o 
  -6 -11   1        0.45        4.10      1.93 o 
  -3 -11   1        2.10       -0.96      1.45 o 
  -2 -11   1        3.10        3.37      0.96 o 
  -1 -11   1        3.68        1.20      0.96 o 
  -6 -10   1        0.01        0.24      0.48 o 
  -4 -10   1        1.57        1.93      1.20 o 
  -3 -10   1        0.00        0.72      0.48 o 
  -2 -10   1       87.99      105.06      1.69 o 
  -1 -10   1       29.90       38.55      1.45 o 
  -9  -9   1        8.65        6.75      1.69 o 
  -8  -9   1        9.07        8.19      1.45 o 
  -7  -9   1       31.04       31.08      1.45 o 
  -6  -9   1       27.42       26.99      1.69 o 
  -5  -9   1        3.09        3.13      1.45 o 
  -4  -9   1       16.84       17.83      0.96 o 
  -3  -9   1       17.57       22.41      3.37 o 
  -2  -9   1      175.89      187.94      6.02 o 
  -1  -9   1       10.68       10.84      1.20 o 
   0  -9   1       98.42      108.91      1.45 o 
   2  -9   1        4.28        3.86      0.96 o 
   4  -9   1        6.80        5.06      0.96 o 
 -10  -8   1       28.57       26.26      0.72 o 
  -9  -8   1       27.04       22.65      0.96 o 
  -8  -8   1        2.48        0.48      1.69 o 
  -7  -8   1       68.20       70.60      4.10 o 
  -6  -8   1       52.19       46.74      2.89 o 
  -5  -8   1       12.42       10.84      1.69 o 
  -4  -8   1        9.35        7.23      0.72 o 
  -3  -8   1       27.89       26.26      2.17 o 
  -2  -8   1       20.23       22.65      1.93 o 
  -1  -8   1       25.42       21.44      1.69 o 
   0  -8   1        0.26       -0.48      0.48 o 
   1  -8   1       20.43       18.55      0.96 o 
   2  -8   1       17.12       15.90      0.96 o 
   4  -8   1        6.17        5.54      1.45 o 
   5  -8   1        0.56        1.45      1.93 o 
 -11  -7   1        0.16        3.86      0.96 o 
 -10  -7   1       41.15       42.41      1.45 o 
  -9  -7   1        3.13        9.64      1.45 o 
  -8  -7   1       78.29       89.15      3.61 o 
  -7  -7   1       73.11       61.20      5.78 o 
  -6  -7   1      148.19      140.23      4.34 o 
  -5  -7   1       59.06       54.21      2.65 o 
  -4  -7   1      114.72      116.14      4.58 o 
  -3  -7   1       20.62       18.55      1.93 o 
  -2  -7   1        0.24        0.48      0.72 o 
  -1  -7   1        9.10        8.92      0.48 o 
   0  -7   1       16.43       16.14      1.20 o 
   1  -7   1        8.20        9.64      1.45 o 
   3  -7   1        3.21        3.37      0.96 o 
   5  -7   1        2.15        2.65      0.96 o 
   6  -7   1       63.62       60.00      6.02 o 
 -11  -6   1        1.85        4.10      1.20 o 
 -10  -6   1        0.08        1.20      0.96 o 
  -9  -6   1       31.88       34.94      2.41 o 
  -8  -6   1        9.28       13.01      1.69 o 
  -7  -6   1        2.90        3.37      0.48 o 
  -6  -6   1       67.63       67.95      3.13 o 
  -5  -6   1       84.31       77.11      1.20 o 
  -4  -6   1      167.35      210.35      3.86 o 
  -3  -6   1      121.65      149.15      5.06 o 
  -2  -6   1      212.33      221.20      2.41 o 
  -1  -6   1        0.96        1.45      0.96 o 
   0  -6   1       28.69       35.90      1.45 o 
   1  -6   1      245.20      258.78      2.89 o 
   2  -6   1      199.82      210.11      1.20 o 
   3  -6   1       37.53       33.97      0.96 o 
   4  -6   1       51.98       48.19      1.20 o 
   5  -6   1       30.33       29.88      1.45 o 
   6  -6   1        0.06        1.93      1.69 o 
   7  -6   1        0.71        0.00      2.17 o 
 -11  -5   1       15.14       18.79      1.69 o 
 -10  -5   1       13.97       15.66      1.20 o 
  -9  -5   1       12.77       14.70      1.20 o 
  -8  -5   1       13.55       14.94      0.96 o 
  -7  -5   1        6.78        9.88      1.45 o 
  -6  -5   1      175.05      187.46      1.45 o 
  -5  -5   1       16.36       13.73      0.48 o 
  -4  -5   1      106.51      132.04      1.93 o 
  -3  -5   1       45.10       27.23     10.12 o 
  -2  -5   1      825.49      926.47      1.93 o 
  -1  -5   1        7.89       10.12      0.48 o 
   0  -5   1       19.81       28.67      1.45 o 
   1  -5   1      277.20      313.72      6.99 o 
   2  -5   1        6.68       11.32      0.96 o 
   3  -5   1       26.82       15.90      0.96 o 
   4  -5   1      159.29      177.82      1.45 o 
   5  -5   1       14.40       17.11      1.45 o 
   6  -5   1        0.47        1.69      2.17 o 
   7  -5   1       43.83       46.99      1.20 o 
   8  -5   1        4.36        3.61      0.96 o 
 -11  -4   1       19.31       23.13      1.45 o 
 -10  -4   1       60.60       64.58      1.20 o 
  -9  -4   1        1.03        0.96      1.20 o 
  -8  -4   1      144.55      143.61      0.96 o 
  -7  -4   1        4.28        2.89      0.96 o 
  -6  -4   1       51.02       46.26      0.72 o 
  -5  -4   1        2.89        1.45      0.72 o 
  -4  -4   1      696.99      753.46      6.75 o 
  -3  -4   1        0.05        4.82      0.96 o 
  -2  -4   1       80.39       96.38      0.96 o 
  -1  -4   1       67.52       80.96      1.93 o 
   0  -4   1      201.76      235.41     15.18 o 
   1  -4   1       29.36       24.10      0.72 o 
   2  -4   1        1.43        3.13      1.20 o 
   3  -4   1      112.82      107.47      0.96 o 
   4  -4   1       32.75       40.96      1.20 o 
   5  -4   1       46.73       53.73      1.45 o 
   6  -4   1       80.90       81.68      4.10 o 
   7  -4   1       30.56       31.81      1.45 o 
   8  -4   1       48.75       49.64      1.93 o 
   9  -4   1        0.01        2.17      1.93 o 
 -11  -3   1       25.57       21.20      0.96 o 
 -10  -3   1       10.86        9.16      1.69 o 
  -9  -3   1        5.05        6.02      0.96 o 
  -8  -3   1      167.18      160.47      2.41 o 
  -7  -3   1       45.36       46.74      0.96 o 
  -6  -3   1      259.20      231.07      6.02 o 
  -5  -3   1        0.09        0.48      0.72 o 
  -4  -3   1      212.52      231.32      4.10 o 
  -3  -3   1       27.27       36.14      1.20 o 
  -2  -3   1      433.63      507.93     13.01 o 
  -1  -3   1      338.47      408.90     19.04 o 
   0  -3   1      795.95      932.49     23.61 o 
   1  -3   1       58.18       53.25      0.72 o 
   2  -3   1       70.64       55.90      0.72 o 
   3  -3   1       42.46       44.82      0.96 o 
   4  -3   1        1.11        1.45      1.93 o 
   5  -3   1       23.15       24.82      0.96 o 
   6  -3   1       48.78       47.95      1.20 o 
   7  -3   1        0.51       -1.45      1.45 o 
   8  -3   1       38.36       39.76      3.37 o 
   9  -3   1       65.18       60.72      4.82 o 
 -11  -2   1        3.10        4.58      1.45 o 
 -10  -2   1        7.72        5.78      0.96 o 
  -9  -2   1       36.08       38.55      1.20 o 
  -8  -2   1        2.83        2.89      0.72 o 
  -7  -2   1        6.37        6.02      0.96 o 
  -6  -2   1      225.97      245.53      2.65 o 
  -5  -2   1      837.28      905.02     13.73 o 
  -4  -2   1      205.64      206.98      3.61 o 
  -3  -2   1       56.86       55.66      3.37 o 
  -2  -2   1     3643.83     3779.11     31.56 o 
  -1  -2   1      479.08      491.54      0.72 o 
   0  -2   1     8096.93     8214.82     11.32 o 
   1  -2   1        6.57        7.71      0.48 o 
   2  -2   1      653.64      664.79     40.96 o 
   3  -2   1       18.70       16.38      0.72 o 
   4  -2   1       69.73       74.70      0.96 o 
   5  -2   1       30.15       28.43      0.96 o 
   6  -2   1       45.68       44.09      1.69 o 
   7  -2   1        7.38        6.26      0.96 o 
   8  -2   1       51.25       52.29      1.93 o 
   9  -2   1        0.50        1.45      0.96 o 
  10  -2   1        0.72        3.61      1.45 o 
 -11  -1   1        4.81        5.78      1.20 o 
 -10  -1   1       33.89       31.81      3.37 o 
  -9  -1   1       60.53       62.41      2.65 o 
  -8  -1   1       82.47       71.56      1.93 o 
  -7  -1   1      169.30      172.04      3.86 o 
  -6  -1   1       89.44       93.49      2.89 o 
  -5  -1   1        6.17        7.95      0.72 o 
  -4  -1   1      388.20      492.75      6.51 o 
  -3  -1   1      489.64      529.37      4.58 o 
  -2  -1   1       12.95       17.11      0.24 o 
  -1  -1   1      579.63      595.40      0.48 o 
   0  -1   1       15.58       21.93      0.24 o 
   1  -1   1       80.74      113.25      8.43 o 
   2  -1   1      208.79      225.53      2.65 o 
   3  -1   1       32.19       35.18      0.72 o 
   4  -1   1       79.95       80.24      0.72 o 
   5  -1   1      111.35      115.18      0.96 o 
   6  -1   1       14.40       17.35      0.72 o 
   7  -1   1       36.82       37.59      1.20 o 
   8  -1   1      108.37      106.26      1.69 o 
   9  -1   1        6.77        8.19      1.45 o 
  10  -1   1        0.11        0.48      0.96 o 
 -11   0   1        1.75        1.69      1.69 o 
 -10   0   1       30.38       30.36      1.45 o 
  -9   0   1        0.05       -0.96      1.20 o 
  -8   0   1        1.62        2.17      0.48 o 
  -7   0   1      404.06      408.90      7.23 o 
  -6   0   1        3.75        1.69      0.72 o 
  -5   0   1      388.66      445.52     21.93 o 
  -4   0   1      347.34      463.11      0.72 o 
  -3   0   1       79.32       87.95      0.48 o 
  -2   0   1      183.64      184.33      4.82 o 
  -1   0   1        3.33        5.06      0.24 o 
   1   0   1      451.49      385.04     44.82 o 
   2   0   1       13.05       16.87      0.48 o 
   3   0   1      153.98      166.74      5.78 o 
   4   0   1      192.94      207.70      1.93 o 
   5   0   1      136.42      156.14      5.78 o 
   6   0   1        3.53        2.89      0.48 o 
   7   0   1       79.98       73.73      1.20 o 
   8   0   1       73.92       74.70      1.20 o 
   9   0   1       17.24       11.81      0.72 o 
  10   0   1       23.43       22.41      1.20 o 
  11   0   1        8.42        8.92      1.45 o 
 -10   1   1        1.56        0.72      1.69 o 
  -9   1   1        5.10        3.86      0.96 o 
  -8   1   1        8.13        7.95      0.72 o 
  -7   1   1       33.54       34.94      0.24 o 
  -6   1   1       10.21        7.23      0.96 o 
  -5   1   1        1.58        2.65      1.20 o 
  -4   1   1       31.54       41.20      0.96 o 
  -3   1   1      863.27     1007.43      1.45 o 
  -2   1   1      181.05      193.00      0.96 o 
  -1   1   1     2620.49     2621.09      1.45 o 
   0   1   1      328.40      337.33      0.48 o 
   1   1   1     4289.49     4450.65      2.89 o 
   2   1   1     2956.89     2963.00      1.69 o 
   3   1   1     1032.24     1182.12      6.75 o 
   4   1   1      126.21      153.25      2.17 o 
   5   1   1      162.23      173.00     10.12 o 
   6   1   1      451.43      427.93      1.45 o 
   7   1   1       73.13       74.94      2.89 o 
   8   1   1        2.05        2.41      1.69 o 
   9   1   1       32.84       29.88      1.20 o 
  10   1   1        0.28       -0.48      1.69 o 
  11   1   1        0.06        0.00      1.69 o 
 -10   2   1        1.68        4.10      2.17 o 
  -9   2   1       23.78       20.00      0.96 o 
  -8   2   1      213.32      190.35      2.89 o 
  -7   2   1      101.99       89.63      1.69 o 
  -6   2   1        2.39        3.86      0.72 o 
  -5   2   1      189.05      195.41      1.20 o 
  -4   2   1       13.16       13.73      0.96 o 
  -3   2   1        0.02       -0.72      0.72 o 
  -2   2   1       49.20       51.56      0.72 o 
  -1   2   1      377.17      391.31      0.96 o 
   0   2   1       25.36       29.64      0.48 o 
   1   2   1     1481.03     1543.06     62.17 o 
   2   2   1      932.81     1061.64     25.06 o 
   3   2   1      888.62      943.09     17.35 o 
   4   2   1       64.29       83.13      1.69 o 
   5   2   1      129.75      143.37      0.96 o 
   6   2   1       10.49       12.53      0.72 o 
   7   2   1      110.48      101.68      0.48 o 
   8   2   1       50.06       46.99      0.48 o 
   9   2   1      100.92       97.59      0.96 o 
  10   2   1        1.60        2.17      1.20 o 
  11   2   1       13.95       14.70      1.45 o 
  -9   3   1       15.65       13.01      2.17 o 
  -8   3   1       10.80       14.46      0.96 o 
  -7   3   1      156.78      145.05      3.37 o 
  -6   3   1      146.94      121.44      1.69 o 
  -5   3   1      133.11      138.07      0.96 o 
  -4   3   1        5.32        4.58      1.45 o 
  -3   3   1      494.51      568.65      8.67 o 
  -2   3   1        1.27        3.61      0.48 o 
  -1   3   1       89.96      100.96      0.48 o 
   0   3   1      309.92      314.93      0.72 o 
   1   3   1      405.71      459.26      5.06 o 
   2   3   1        9.89        5.78      0.72 o 
   3   3   1      518.53      632.98      1.20 o 
   4   3   1      100.09       82.17      0.72 o 
   5   3   1      290.80      296.85      3.37 o 
   6   3   1       44.41       47.47      1.45 o 
   7   3   1       52.32       51.80      2.17 o 
   8   3   1        0.01        0.24      0.48 o 
   9   3   1       76.61       73.73      0.96 o 
  10   3   1        2.14        1.93      1.45 o 
  11   3   1       61.40       65.06      1.45 o 
  -9   4   1        9.92       13.25      1.45 o 
  -8   4   1        0.58        1.45      1.45 o 
  -7   4   1        9.78        7.71      1.20 o 
  -6   4   1       72.75       67.71      1.20 o 
  -5   4   1        3.31        2.89      1.20 o 
  -4   4   1       47.71       47.71      1.20 o 
  -3   4   1      250.86      283.60      9.88 o 
  -2   4   1      449.70      529.86     13.98 o 
  -1   4   1      109.98      127.46      4.34 o 
   0   4   1      230.34      324.32      3.37 o 
   1   4   1       17.46       23.37      0.48 o 
   2   4   1        8.48        9.88      0.72 o 
   3   4   1     1922.53     2017.74     98.55 o 
   4   4   1        3.36        5.54      0.48 o 
   5   4   1        2.66        7.23      0.96 o 
   6   4   1       62.92       67.23      0.96 o 
   7   4   1       65.14       68.91      2.17 o 
   8   4   1       21.83       21.93      1.45 o 
   9   4   1        5.14        3.61      0.72 o 
  10   4   1       20.13       21.44      1.69 o 
  11   4   1        0.13       -0.48      1.45 o 
  -8   5   1        0.77       -0.48      0.96 o 
  -7   5   1        1.77        4.82      0.72 o 
  -6   5   1        2.16        2.17      0.72 o 
  -5   5   1       12.47       10.60      1.20 o 
  -4   5   1      100.84       99.51      0.96 o 
  -3   5   1       80.62       82.65      1.45 o 
  -2   5   1       11.02       11.32      0.72 o 
  -1   5   1      906.29     1036.58     32.77 o 
   0   5   1      636.67      684.07      9.64 o 
   1   5   1       11.12       16.38      0.72 o 
   2   5   1       34.14       31.56      1.45 o 
   3   5   1      556.90      566.00     19.52 o 
   4   5   1       84.56      119.75      2.65 o 
   5   5   1      137.47      155.17      1.69 o 
   6   5   1      158.25      167.22      5.54 o 
   7   5   1       51.44       56.14      1.93 o 
   8   5   1        1.38        4.82      0.96 o 
   9   5   1        5.88        8.19      0.72 o 
  10   5   1       25.82       25.30      0.96 o 
  11   5   1        0.16       -0.96      0.96 o 
  -7   6   1        8.67       11.08      2.17 o 
  -6   6   1        0.72        4.34      2.17 o 
  -5   6   1      173.46      172.76      7.71 o 
  -4   6   1       21.18       18.07      3.86 o 
  -3   6   1       11.33       15.42      1.93 o 
  -2   6   1       41.99       47.47      2.89 o 
  -1   6   1        3.85        5.54      1.45 o 
   0   6   1       49.68       51.80      0.72 o 
   1   6   1      141.38      133.01      6.26 o 
   2   6   1        2.58        3.13      1.20 o 
   3   6   1        0.77        1.20      0.72 o 
   4   6   1        1.70        2.17      0.72 o 
   5   6   1      320.88      350.10     19.52 o 
   6   6   1       18.21       11.81      0.72 o 
   7   6   1       33.81       23.61      1.20 o 
   8   6   1      173.70      176.14      4.82 o 
   9   6   1       31.57       35.90      0.96 o 
  10   6   1       20.94       23.37      1.93 o 
  11   6   1       32.85       29.64      2.17 o 
  -6   7   1        1.58        5.54      0.96 o 
  -5   7   1      129.25      120.48      1.93 o 
  -4   7   1        0.81        0.48      0.96 o 
  -3   7   1       26.74       26.50      2.41 o 
  -2   7   1       19.54       20.48      0.96 o 
  -1   7   1       80.00       69.15      0.96 o 
   0   7   1       54.80       51.08      0.48 o 
   1   7   1        6.11        6.26      1.20 o 
   2   7   1      118.18      117.10      5.06 o 
   3   7   1       58.48       61.92      2.65 o 
   4   7   1       52.25       44.34      3.37 o 
   5   7   1        2.09        1.45      0.96 o 
   6   7   1        0.10       -0.72      0.72 o 
   7   7   1       98.27       92.29      2.65 o 
   8   7   1       57.62       57.83      1.20 o 
   9   7   1        1.73        2.17      1.20 o 
  10   7   1       28.58       29.16      1.45 o 
  11   7   1       15.25       13.01      1.20 o 
  -5   8   1       14.88        9.88      1.93 o 
  -4   8   1        8.14        9.16      1.69 o 
  -3   8   1       14.71        9.64      1.93 o 
  -2   8   1        0.00        0.96      0.72 o 
  -1   8   1        8.18        8.19      0.96 o 
   0   8   1      110.34      104.33      0.48 o 
   1   8   1      174.44      170.11      1.20 o 
   2   8   1       91.89       93.73      1.20 o 
   3   8   1      556.42      623.11     13.73 o 
   4   8   1       13.38       18.31      2.89 o 
   5   8   1       11.00        9.40      0.72 o 
   6   8   1        7.51        5.54      1.69 o 
   7   8   1       48.95       54.70      1.45 o 
   9   8   1        0.10        2.17      0.72 o 
  10   8   1       19.54       20.96      1.69 o 
  -4   9   1        3.70        4.34      1.45 o 
  -3   9   1        0.21       -0.96      0.96 o 
  -2   9   1        0.66        0.48      0.96 o 
  -1   9   1       18.89       18.07      1.93 o 
   0   9   1       21.47       21.69      0.96 o 
   1   9   1        0.10        1.20      0.96 o 
   2   9   1      112.74      135.42      9.16 o 
   3   9   1      126.46      135.90      1.45 o 
   4   9   1       40.76       40.48      2.89 o 
   5   9   1        0.55        0.00      1.20 o 
   6   9   1        9.56       10.36      2.17 o 
   7   9   1        0.02        0.00      1.45 o 
   8   9   1        6.24        6.02      1.69 o 
   9   9   1       20.27       21.44      0.96 o 
  10   9   1       14.24       12.29      1.93 o 
  -2  10   1        4.06        3.86      0.72 o 
  -1  10   1       25.62       24.82      0.96 o 
   0  10   1        0.04        0.72      0.72 o 
   1  10   1       13.40       13.73      0.96 o 
   2  10   1       13.44        5.30      3.13 o 
   3  10   1       15.71       16.38      2.65 o 
   4  10   1       10.64        8.43      0.96 o 
   5  10   1       24.12       18.79      1.45 o 
   6  10   1       24.51       24.10      1.69 o 
   7  10   1        4.46        2.65      1.69 o 
   8  10   1        2.73        2.89      0.96 o 
   9  10   1       16.65       18.07      1.93 o 
   0  11   1        1.61        1.93      0.96 o 
   1  11   1        2.68        3.61      1.20 o 
   2  11   1        6.06        8.67      1.20 o 
   3  11   1        0.06       -1.20      1.45 o 
   4  11   1        0.52        5.30      1.45 o 
   5  11   1        3.08        2.17      0.96 o 
   6  11   1        0.61        0.72      1.93 o 
   7  11   1       24.90       26.26      1.93 o 
   8  11   1       19.95       21.44      1.93 o 
   3  12   1        3.07        3.86      1.45 o 
   4  12   1        0.70        0.72      1.69 o 
   5  12   1       18.38       21.44      1.93 o 
  -7 -11   2        3.96        3.61      1.93 o 
  -6 -11   2        2.45        4.58      1.69 o 
  -5 -11   2       12.91       10.84      0.72 o 
  -4 -11   2        7.07        6.02      1.45 o 
  -3 -11   2        0.20        0.24      0.96 o 
  -2 -11   2        6.60        4.82      1.45 o 
  -1 -11   2        4.83        4.10      0.96 o 
  -9 -10   2       13.24       16.63      1.93 o 
  -8 -10   2        4.91        5.30      1.69 o 
  -7 -10   2       11.80        9.64      0.72 o 
  -5 -10   2        0.60        0.96      0.48 o 
  -4 -10   2        2.30        2.65      0.72 o 
  -3 -10   2        0.61        0.72      0.48 o 
  -2 -10   2        0.00        1.20      1.20 o 
  -1 -10   2       11.47        4.82      2.65 o 
 -10  -9   2        0.68       -0.24      0.96 o 
  -9  -9   2        6.42        4.82      0.96 o 
  -8  -9   2        9.60       10.60      1.45 o 
  -7  -9   2        0.30        1.45      1.20 o 
  -6  -9   2        1.16        2.17      0.72 o 
  -5  -9   2       12.70       12.29      1.45 o 
  -4  -9   2       24.67        4.58      7.71 o 
  -3  -9   2        2.74        5.78      0.96 o 
  -2  -9   2        8.07        5.06      0.48 o 
  -1  -9   2       15.26       21.20      1.20 o 
   0  -9   2       22.30       22.17      0.96 o 
   1  -9   2        1.47       -0.96      0.96 o 
   3  -9   2        0.00       -0.72      1.20 o 
 -10  -8   2       11.15       13.49      1.45 o 
  -9  -8   2       30.10       26.75      2.17 o 
  -8  -8   2       34.67       29.40      0.48 o 
  -7  -8   2        0.67       -1.45      1.45 o 
  -6  -8   2       10.39       13.01      2.17 o 
  -5  -8   2       26.61       28.91      1.45 o 
  -4  -8   2       44.73       47.95      0.72 o 
  -3  -8   2       25.05       22.17      0.96 o 
  -2  -8   2       10.20        9.64      0.96 o 
  -1  -8   2       86.04       92.29      4.34 o 
   0  -8   2        0.49        2.65      1.69 o 
   1  -8   2       34.60       30.84      1.20 o 
   2  -8   2        3.44        3.13      0.96 o 
   4  -8   2        5.59        8.92      1.45 o 
   5  -8   2        4.83        6.26      1.45 o 
 -11  -7   2        9.64       12.29      3.13 o 
 -10  -7   2       48.80       56.62      3.61 o 
  -9  -7   2        5.86        7.71      0.96 o 
  -8  -7   2       98.94      102.41      1.69 o 
  -7  -7   2       77.80       73.25      3.37 o 
  -6  -7   2       25.67       14.46      7.95 o 
  -5  -7   2       55.01       56.38      0.72 o 
  -4  -7   2       43.39       49.40      0.96 o 
  -3  -7   2       11.07       14.22      0.96 o 
  -2  -7   2       11.02       11.08      1.20 o 
  -1  -7   2       93.34       98.07      2.65 o 
   0  -7   2        0.01       -0.48      0.48 o 
   1  -7   2        8.04        7.95      1.20 o 
   2  -7   2        0.11        0.24      0.96 o 
   3  -7   2        5.55        8.19      1.20 o 
   5  -7   2        2.87        2.41      1.45 o 
   6  -7   2        0.86        1.20      0.96 o 
 -11  -6   2       35.64       35.66      0.96 o 
 -10  -6   2       23.04       23.61      0.96 o 
  -9  -6   2       34.61       36.14      2.17 o 
  -8  -6   2        1.24        1.69      0.72 o 
  -7  -6   2        0.16       -1.20      1.20 o 
  -6  -6   2      349.86      372.03      4.58 o 
  -5  -6   2       93.37       78.07      2.89 o 
  -4  -6   2       81.13       98.07      3.86 o 
  -3  -6   2        0.39       -0.96      1.20 o 
  -2  -6   2      302.73      344.32      9.64 o 
  -1  -6   2       60.26       48.19      1.20 o 
   0  -6   2        1.02        0.48      0.72 o 
   1  -6   2       18.61       19.04      1.69 o 
   2  -6   2        4.46        2.89      0.96 o 
   3  -6   2       76.25       70.36      1.20 o 
   4  -6   2       11.34       11.08      1.20 o 
   7  -6   2        1.08        0.48      2.17 o 
 -11  -5   2       36.20       38.31      1.20 o 
 -10  -5   2        2.97        3.37      1.45 o 
  -9  -5   2       43.89       42.41      1.20 o 
  -8  -5   2       56.82       63.85      1.69 o 
  -7  -5   2        1.17        3.37      1.93 o 
  -6  -5   2       44.29       41.93      0.72 o 
  -5  -5   2       65.82       73.25      1.93 o 
  -4  -5   2        1.52        2.17      0.48 o 
  -3  -5   2      538.54      654.19      1.20 o 
  -2  -5   2      623.52      733.46      1.69 o 
  -1  -5   2        6.22        6.75      0.72 o 
   0  -5   2       18.09       19.28      0.72 o 
   1  -5   2      169.45      175.41      5.30 o 
   2  -5   2        0.50        0.96      0.96 o 
   4  -5   2       22.68       22.41      1.20 o 
   5  -5   2       17.96       19.28      1.20 o 
   6  -5   2        0.06       -1.45      1.45 o 
   7  -5   2       35.04       35.42      1.20 o 
   8  -5   2       13.25       14.46      1.20 o 
 -11  -4   2       10.53        9.88      1.69 o 
 -10  -4   2       45.61       45.54      3.61 o 
  -9  -4   2       63.11       68.67      1.20 o 
  -8  -4   2        9.13       11.32      1.45 o 
  -7  -4   2      122.15      130.36      2.89 o 
  -6  -4   2      279.08      277.58      0.96 o 
  -5  -4   2      330.43      369.62     10.60 o 
  -4  -4   2      400.24      438.05      8.67 o 
  -3  -4   2      371.94      428.66      6.75 o 
  -2  -4   2      289.64      347.21      7.47 o 
  -1  -4   2      204.78       47.23     57.59 o 
   0  -4   2       64.38       39.52      0.72 o 
   1  -4   2      187.11      189.63      4.34 o 
   2  -4   2       30.07       27.47      0.96 o 
   3  -4   2       68.26       73.49      2.65 o 
   4  -4   2        1.70       -0.24      0.96 o 
   5  -4   2        0.62       -0.96      1.20 o 
   6  -4   2       75.78       78.31      1.69 o 
   7  -4   2       15.53       18.55      0.96 o 
   8  -4   2       11.62       11.81      0.96 o 
   9  -4   2        0.42       -1.93      1.93 o 
 -11  -3   2       17.42       16.38      0.96 o 
 -10  -3   2       28.41       25.54      1.45 o 
  -9  -3   2       23.40       19.04      1.45 o 
  -8  -3   2        0.30        0.48      0.72 o 
  -7  -3   2     1166.49     1204.53     23.61 o 
  -6  -3   2       28.25       23.61      0.96 o 
  -5  -3   2      727.76      788.16      3.61 o 
  -4  -3   2       12.25       18.79      0.48 o 
  -3  -3   2      437.22      485.52      1.20 o 
  -2  -3   2       25.89       24.82      0.72 o 
  -1  -3   2      197.49      192.28      0.72 o 
   0  -3   2      258.73      318.30      0.96 o 
   1  -3   2       21.95       26.99      0.24 o 
   2  -3   2        0.11       -0.72      0.72 o 
   3  -3   2       55.19       52.29      1.45 o 
   4  -3   2       68.22       66.98      0.96 o 
   5  -3   2      376.53      364.32      1.93 o 
   7  -3   2        2.48        2.41      1.45 o 
   8  -3   2       11.30       16.14      1.69 o 
   9  -3   2       58.24       59.52      2.89 o 
 -11  -2   2        7.20        5.30      1.45 o 
 -10  -2   2       17.43       20.48      2.89 o 
  -9  -2   2       18.56       15.42      0.48 o 
  -8  -2   2       75.99       64.09      1.20 o 
  -7  -2   2      735.92      713.94      5.30 o 
  -6  -2   2        0.64        1.93      1.20 o 
  -5  -2   2       48.30       48.91      1.69 o 
  -4  -2   2        2.28        1.93      0.72 o 
  -3  -2   2       19.70       24.58      0.48 o 
  -2  -2   2      428.37      483.59      4.34 o 
  -1  -2   2      518.19        2.41      0.48 o 
   0  -2   2     2067.39     2218.94      1.93 o 
   1  -2   2      731.12      726.71      1.20 o 
   2  -2   2      501.29      500.46      1.20 o 
   3  -2   2       59.96       54.70      1.20 o 
   4  -2   2       12.73        9.88      0.96 o 
   5  -2   2       42.31       43.13      1.20 o 
   6  -2   2       31.79       28.67      1.45 o 
   7  -2   2        3.39        3.86      0.72 o 
   8  -2   2        3.15        3.61      1.45 o 
   9  -2   2        3.85        1.93      2.65 o 
  10  -2   2        3.43        4.58      1.69 o 
 -11  -1   2       18.74       22.65      1.69 o 
 -10  -1   2       21.29       17.35      0.96 o 
  -9  -1   2       22.82       27.47      2.65 o 
  -8  -1   2       11.04       13.98      1.45 o 
  -7  -1   2       11.88       11.81      0.72 o 
  -6  -1   2       10.46       10.84      0.72 o 
  -5  -1   2      301.34      285.53      8.92 o 
  -4  -1   2      164.00      193.49      2.17 o 
  -3  -1   2     1178.89     1275.12      6.26 o 
  -2  -1   2      208.59      196.62      2.17 o 
  -1  -1   2     2763.89     2741.08      8.92 o 
   0  -1   2     2052.15        4.58      0.48 o 
   1  -1   2    28807.52    25950.42      5.30 o 
   2  -1   2     1294.74     1339.70     17.83 o 
   3  -1   2      185.36      211.32      1.93 o 
   4  -1   2       11.92       10.60      1.20 o 
   5  -1   2       27.50       26.99      0.96 o 
   6  -1   2      121.60      112.28      1.20 o 
   7  -1   2       74.41       58.79      6.75 o 
   8  -1   2        2.73        2.65      1.20 o 
   9  -1   2        1.19        2.65      1.20 o 
  10  -1   2        0.82        0.00      1.69 o 
 -10   0   2        9.70        9.64      1.69 o 
  -9   0   2       30.56       27.23      1.93 o 
  -8   0   2       73.80       64.82      1.45 o 
  -7   0   2       78.89       82.41      2.17 o 
  -6   0   2      174.60      195.17     12.29 o 
  -5   0   2        6.44        3.61      0.48 o 
  -4   0   2       63.59       68.67      2.65 o 
  -3   0   2      153.90      150.84      2.65 o 
  -2   0   2      532.57      587.44      2.17 o 
  -1   0   2      626.83      704.55      0.96 o 
   2   0   2      661.70      859.96      1.20 o 
   3   0   2       92.53       99.51      2.41 o 
   4   0   2      231.51      213.73     12.29 o 
   5   0   2       15.75       18.07      0.48 o 
   6   0   2        0.22        0.96      0.72 o 
   7   0   2        3.31        3.13      0.48 o 
   8   0   2       63.06       53.97      0.96 o 
   9   0   2      176.89      157.34      3.37 o 
  10   0   2       20.15       19.76      1.93 o 
  11   0   2        5.37        7.23      1.93 o 
 -10   1   2        5.71        9.16      1.45 o 
  -9   1   2       16.70       12.53      1.45 o 
  -8   1   2        9.66        8.19      1.20 o 
  -7   1   2      316.34      288.66      0.96 o 
  -6   1   2       27.68       32.29      0.48 o 
  -5   1   2        1.63        2.89      0.96 o 
  -4   1   2      214.18      226.98      0.96 o 
  -3   1   2     2265.84     2702.77      2.41 o 
  -2   1   2        8.82        7.47      0.72 o 
  -1   1   2      998.07     1022.12     10.60 o 
   0   1   2      202.06      233.00      4.82 o 
   2   1   2      400.07      573.71      0.72 o 
   3   1   2      323.60      291.07      6.99 o 
   4   1   2       52.67       53.73      0.72 o 
   5   1   2       57.17       60.48      0.48 o 
   6   1   2      110.38      106.26      4.82 o 
   7   1   2      198.15      189.87      1.45 o 
   8   1   2        0.15       -0.24      0.96 o 
   9   1   2      260.27      232.28      1.69 o 
  10   1   2        0.92        1.45      1.20 o 
  11   1   2        0.13       -0.96      1.45 o 
 -10   2   2        0.64        3.61      3.61 o 
  -9   2   2        5.25        6.02      0.96 o 
  -8   2   2        0.20        0.48      0.72 o 
  -7   2   2       41.08       44.34      0.96 o 
  -6   2   2        4.98        4.82      1.20 o 
  -5   2   2        5.97        4.82      0.96 o 
  -4   2   2     1064.20     1147.18      1.93 o 
  -3   2   2       12.85       22.89      0.72 o 
  -2   2   2      135.71      151.32      0.72 o 
  -1   2   2        5.54        3.37      0.24 o 
   0   2   2     2204.73     2306.16      1.20 o 
   1   2   2     4255.81     3986.81      3.61 o 
   2   2   2       95.86       91.80      1.20 o 
   3   2   2      810.71      856.35      0.96 o 
   4   2   2      193.44      206.74      1.93 o 
   5   2   2      335.70      392.99      5.54 o 
   6   2   2      202.92      206.98      2.89 o 
   7   2   2      101.79       89.15      2.41 o 
   8   2   2      198.69      184.09      1.20 o 
   9   2   2        2.32        2.17      0.48 o 
  10   2   2       22.82       22.41      1.20 o 
  11   2   2       14.57       11.57      1.45 o 
  -9   3   2        3.41        2.41      1.69 o 
  -8   3   2        0.61        2.41      1.20 o 
  -7   3   2       35.41       32.53      1.45 o 
  -5   3   2      235.00      215.65      1.45 o 
  -4   3   2       21.97       18.79      0.96 o 
  -1   3   2     1422.94     1763.05      1.69 o 
   0   3   2      247.36      308.42      0.96 o 
   1   3   2      612.08      682.38      7.71 o 
   2   3   2       60.13       51.08      0.72 o 
   3   3   2      170.56      207.70      6.51 o 
   4   3   2     1076.71     1205.49     24.82 o 
   5   3   2      795.97      891.04      8.43 o 
   6   3   2        7.63        5.54      0.48 o 
   7   3   2        1.59        2.89      0.96 o 
   8   3   2       16.88       16.14      0.72 o 
   9   3   2        0.27       -0.96      1.45 o 
  10   3   2       17.59       13.25      1.20 o 
  11   3   2        7.04        5.78      1.20 o 
  -8   4   2        0.34       -0.48      1.93 o 
  -7   4   2       45.30       41.20      1.20 o 
  -6   4   2       34.28       30.12      1.45 o 
  -5   4   2        9.87       11.57      0.48 o 
  -4   4   2       39.12       36.14      0.48 o 
  -3   4   2      123.63      126.98      1.45 o 
  -2   4   2      382.95      393.72      1.93 o 
  -1   4   2      568.10      589.37      4.34 o 
   0   4   2        0.72        1.93      0.48 o 
   1   4   2       10.74       16.63      0.96 o 
   2   4   2      441.58      425.52      1.20 o 
   3   4   2      471.07      499.01      2.17 o 
   4   4   2      297.99      356.61     14.22 o 
   5   4   2       22.43       38.07      0.72 o 
   6   4   2       37.34       39.28      1.93 o 
   7   4   2      143.04      138.79      4.10 o 
   8   4   2      291.87      300.23      8.67 o 
   9   4   2       17.28       15.90      0.72 o 
  10   4   2        1.56        1.20      0.72 o 
  11   4   2       10.21       11.32      0.72 o 
  -8   5   2        0.47        3.13      0.96 o 
  -7   5   2        2.98        0.96      0.96 o 
  -6   5   2       11.98       13.49      2.41 o 
  -5   5   2      323.41      323.84     10.36 o 
  -4   5   2        9.99       12.29      1.45 o 
  -3   5   2      129.33      127.22      5.30 o 
  -2   5   2       33.55       37.11      0.48 o 
  -1   5   2        0.90        0.48      0.48 o 
   0   5   2       39.23       26.26      1.45 o 
   1   5   2       39.78       57.11      2.41 o 
   2   5   2        0.60        0.72      0.48 o 
   3   5   2       87.86       85.54      2.65 o 
   4   5   2       42.76       27.47      0.96 o 
   5   5   2       19.45       15.66      1.20 o 
   6   5   2       92.40       87.71      3.86 o 
   7   5   2      110.02      105.06      5.54 o 
   8   5   2        9.20       11.08      1.69 o 
   9   5   2       43.88       44.82      2.17 o 
  10   5   2       49.64       52.29      1.69 o 
  11   5   2       14.62       16.14      1.69 o 
  -7   6   2       19.60       21.93      0.96 o 
  -6   6   2        2.55        3.86      0.96 o 
  -5   6   2       17.17       12.05      1.69 o 
  -4   6   2       46.08       44.82      1.93 o 
  -3   6   2        0.30        0.48      0.72 o 
  -2   6   2       74.43       67.47      0.48 o 
  -1   6   2      100.37      101.68      1.93 o 
   0   6   2       79.39       80.48      2.65 o 
   1   6   2      147.35      172.28      0.72 o 
   2   6   2        2.82        1.69      0.72 o 
   3   6   2      326.84      326.01     12.05 o 
   4   6   2        2.34        1.45      0.96 o 
   5   6   2      206.22      176.38      2.89 o 
   6   6   2       96.31       75.66      5.06 o 
   7   6   2       10.05        7.47      0.96 o 
   8   6   2        6.98        9.88      0.96 o 
   9   6   2        3.93        4.58      0.72 o 
  10   6   2       26.45       24.58      2.17 o 
  11   6   2       10.39        9.88      0.96 o 
  -6   7   2        2.87        3.37      1.45 o 
  -5   7   2        8.00       13.49      1.93 o 
  -4   7   2       76.66       65.06      4.34 o 
  -3   7   2       28.88       26.75      0.96 o 
  -2   7   2       55.01       51.32      3.13 o 
  -1   7   2       37.03       33.25      1.45 o 
   0   7   2       45.20       43.13      1.69 o 
   1   7   2        4.30        3.37      0.72 o 
   2   7   2      233.31      244.57      6.26 o 
   3   7   2      178.01      208.91      9.64 o 
   4   7   2       29.69       34.70      1.93 o 
   5   7   2        0.10        1.93      0.72 o 
   6   7   2        1.78        3.61      0.96 o 
   7   7   2       43.69       20.96     13.01 o 
   8   7   2        1.84        3.13      0.72 o 
   9   7   2        6.25        6.02      2.17 o 
  10   7   2        5.37        5.54      0.72 o 
  11   7   2        9.61        7.71      0.48 o 
  -5   8   2        7.13        9.64      1.69 o 
  -4   8   2       29.02       22.65      1.45 o 
  -3   8   2        1.95        1.69      0.48 o 
  -2   8   2        3.83        5.06      1.45 o 
  -1   8   2        1.20        0.96      0.48 o 
   0   8   2       42.03       38.31      1.20 o 
   1   8   2      210.49      201.92      6.75 o 
   2   8   2       46.46       46.74      1.20 o 
   3   8   2       11.06       11.57      1.20 o 
   4   8   2        3.24        4.82      1.20 o 
   5   8   2       25.01       25.78      0.72 o 
   6   8   2        5.39        2.65      4.10 o 
   7   8   2        3.37        4.82      1.20 o 
   9   8   2       11.10       10.12      1.20 o 
  10   8   2        7.07        6.99      2.41 o 
  11   8   2       27.48       29.88      1.69 o 
  -4   9   2        8.78        6.75      1.20 o 
  -3   9   2        1.30        1.20      1.20 o 
  -2   9   2        4.73        6.26      0.96 o 
  -1   9   2        0.54        0.00      1.20 o 
   0   9   2       41.35       39.76      1.45 o 
   2   9   2      189.56      191.08      0.96 o 
   3   9   2       22.46       24.10      1.45 o 
   4   9   2       15.58       12.77      1.45 o 
   5   9   2        0.20        2.65      2.41 o 
   6   9   2       37.06       35.66      1.45 o 
   7   9   2       21.52       22.89      2.17 o 
   8   9   2        0.28       -1.20      1.45 o 
   9   9   2       17.98       17.59      0.96 o 
  10   9   2       18.75       22.41      2.17 o 
  -2  10   2        0.12        0.24      1.45 o 
  -1  10   2        7.13        7.23      0.96 o 
   0  10   2        0.23        0.24      0.96 o 
   1  10   2        5.20        5.78      0.72 o 
   2  10   2        0.22        0.00      1.45 o 
   3  10   2        9.53        6.99      1.20 o 
   5  10   2        1.07        0.48      1.45 o 
   6  10   2       23.44       23.85      1.93 o 
   7  10   2        7.89        8.67      1.93 o 
   8  10   2       11.07       11.08      1.93 o 
   9  10   2       15.50       16.38      1.93 o 
   0  11   2        3.86        3.13      0.72 o 
   1  11   2        1.24        2.89      1.20 o 
   2  11   2       10.20       10.12      1.20 o 
   3  11   2        0.09       -0.96      1.45 o 
   4  11   2        5.51        7.23      1.45 o 
   5  11   2        8.95        4.34      1.45 o 
   7  11   2        0.25        0.72      1.69 o 
   3  12   2        7.42        9.16      1.45 o 
   4  12   2        1.06       -0.24      1.69 o 
   5  12   2       18.39       22.41      1.93 o 
  -5 -11   3        0.97        2.17      0.72 o 
  -4 -11   3        0.00       -0.96      0.96 o 
  -3 -11   3        0.07       -0.48      0.96 o 
  -2 -11   3        0.00        0.72      0.96 o 
  -1 -11   3       17.09       20.24      1.45 o 
  -8 -10   3       10.26        6.99      0.96 o 
  -7 -10   3        5.45        5.06      1.45 o 
  -6 -10   3       12.22       11.08      0.96 o 
  -5 -10   3        4.53        5.30      0.96 o 
  -4 -10   3        5.34        2.89      1.45 o 
  -3 -10   3        0.21        0.48      0.96 o 
  -2 -10   3        0.01        1.20      1.20 o 
  -1 -10   3       84.65       90.12      2.65 o 
   0 -10   3        8.42        9.16      1.20 o 
   1 -10   3       17.87       19.76      0.72 o 
   2 -10   3        1.39        1.45      1.20 o 
  -9  -9   3       15.21       14.22      2.41 o 
  -8  -9   3       30.76       27.95      0.96 o 
  -7  -9   3        0.32        0.72      0.96 o 
  -6  -9   3       13.05       14.70      1.20 o 
  -5  -9   3       38.06       39.03      1.93 o 
  -4  -9   3        8.88        3.37      4.10 o 
  -3  -9   3        4.74        4.82      0.96 o 
  -2  -9   3        8.98        9.40      0.72 o 
  -1  -9   3        5.74        2.89      2.89 o 
   0  -9   3        4.60        5.06      1.20 o 
   1  -9   3        0.60       -0.24      0.96 o 
   3  -9   3        3.86        4.82      1.45 o 
 -10  -8   3        1.31        3.13      1.69 o 
  -9  -8   3       67.50       65.06      1.20 o 
  -8  -8   3       21.34       23.13      0.72 o 
  -7  -8   3       11.10       12.29      0.96 o 
  -6  -8   3      111.95      112.77      2.89 o 
  -5  -8   3       52.45       55.18      0.72 o 
  -4  -8   3       13.70       12.53      0.96 o 
  -3  -8   3       35.23       33.97      2.41 o 
  -2  -8   3       32.68       36.62      0.72 o 
  -1  -8   3        2.28        0.72      1.20 o 
   0  -8   3        6.36        7.95      0.96 o 
   1  -8   3       28.58       32.77      1.45 o 
   2  -8   3        0.49        2.41      0.72 o 
   4  -8   3        0.45        0.72      1.45 o 
 -10  -7   3        0.46        2.89      1.45 o 
  -9  -7   3        0.29        2.17      0.96 o 
  -8  -7   3       10.99       11.57      1.20 o 
  -7  -7   3       31.56       32.29      0.96 o 
  -6  -7   3        0.52        0.72      0.72 o 
  -5  -7   3       14.84       17.11      0.72 o 
  -4  -7   3       38.76       41.44      1.20 o 
  -3  -7   3       88.45      111.08      6.02 o 
  -2  -7   3       72.49       80.00      1.20 o 
  -1  -7   3       36.20       23.85      9.88 o 
   0  -7   3        3.38        3.86      0.96 o 
   1  -7   3        0.06        1.20      0.48 o 
   2  -7   3       19.27       20.72      0.96 o 
   3  -7   3       76.86       69.88      3.86 o 
   5  -7   3       17.20       14.70      1.45 o 
   6  -7   3        2.80        2.41      1.69 o 
 -11  -6   3       55.61       66.74      1.45 o 
 -10  -6   3       10.31       12.77      1.69 o 
  -9  -6   3        8.20        8.92      0.96 o 
  -8  -6   3        7.80        8.67      0.96 o 
  -7  -6   3       43.65       48.67      1.20 o 
  -6  -6   3       17.05       26.26      0.48 o 
  -5  -6   3       37.83       34.70      0.72 o 
  -4  -6   3       83.68       88.67      3.13 o 
  -3  -6   3       25.24       25.54      1.20 o 
  -2  -6   3       19.73       16.87      1.20 o 
  -1  -6   3      313.23      102.65     86.98 o 
   0  -6   3        4.77        4.82      1.69 o 
   1  -6   3        0.73        1.20      1.45 o 
   2  -6   3       43.43       46.50      2.41 o 
   4  -6   3        7.85       11.08      1.20 o 
   6  -6   3        4.97        4.10      1.69 o 
   7  -6   3        1.60        7.95      1.69 o 
 -11  -5   3        6.65        6.51      0.96 o 
 -10  -5   3        2.21        2.41      1.93 o 
  -9  -5   3       81.63       90.36      2.17 o 
  -8  -5   3        0.47        0.48      1.69 o 
  -7  -5   3      136.01      143.61      3.13 o 
  -6  -5   3       79.94       72.53      0.72 o 
  -5  -5   3      157.87      157.34      6.99 o 
  -4  -5   3        9.86       13.73      1.20 o 
  -3  -5   3      127.08      137.10      4.34 o 
  -2  -5   3       42.81       31.56      0.96 o 
  -1  -5   3       65.73       42.89     19.52 o 
   0  -5   3       55.07       65.78      2.89 o 
   1  -5   3       25.06       31.81      1.20 o 
   2  -5   3      107.04      106.26      2.65 o 
   3  -5   3       38.26       32.05      2.65 o 
   4  -5   3        0.03        2.65      0.96 o 
   5  -5   3       40.36       40.24      1.45 o 
   8  -5   3        1.89        4.10      2.17 o 
 -11  -4   3        1.91        5.54      2.17 o 
 -10  -4   3       20.66       16.38      0.72 o 
  -9  -4   3       22.55       20.00      1.69 o 
  -8  -4   3        6.59        5.30      1.20 o 
  -7  -4   3      265.41      259.75      2.89 o 
  -6  -4   3       54.48       55.90      0.48 o 
  -5  -4   3      237.86      222.88      1.20 o 
  -4  -4   3        0.90       -0.48      0.72 o 
  -3  -4   3      168.17      192.76      1.20 o 
  -2  -4   3        4.89        4.10      0.48 o 
  -1  -4   3       47.23       54.46      0.72 o 
   0  -4   3       82.05       88.43      1.69 o 
   1  -4   3      303.35      355.41      2.17 o 
   2  -4   3       17.24       17.59      0.48 o 
   3  -4   3        0.04        0.96      0.48 o 
   4  -4   3       51.00       42.89      0.96 o 
   6  -4   3        4.59        3.37      1.45 o 
   7  -4   3       11.04       12.77      1.45 o 
   8  -4   3        0.01        0.72      1.69 o 
 -11  -3   3        1.09        1.20      0.96 o 
 -10  -3   3       47.57       44.82      2.89 o 
  -9  -3   3        0.62        1.69      1.20 o 
  -8  -3   3        6.01        6.02      0.96 o 
  -7  -3   3       31.77       34.94      0.72 o 
  -6  -3   3        2.49        0.72      0.72 o 
  -5  -3   3      341.48      356.13      4.58 o 
  -4  -3   3      392.51      402.87     28.91 o 
  -3  -3   3      496.41      541.42     10.84 o 
   1  -3   3     1754.65     2088.58     23.13 o 
   2  -3   3        1.57        2.17      0.48 o 
   3  -3   3       32.76       33.49      1.20 o 
   5  -3   3       99.72       96.38      1.20 o 
   6  -3   3        0.18        0.24      1.20 o 
   7  -3   3        1.09        2.65      1.20 o 
   8  -3   3        0.58       -0.96      0.96 o 
   9  -3   3       14.99       14.70      1.69 o 
 -11  -2   3        1.79        4.82      1.45 o 
 -10  -2   3        6.22        7.71      1.45 o 
  -9  -2   3       29.85       30.12      1.69 o 
  -8  -2   3      166.44      152.52      4.10 o 
  -7  -2   3       87.77       78.79      2.41 o 
  -6  -2   3      120.87      105.30      7.23 o 
  -5  -2   3       63.79       65.30      0.48 o 
  -4  -2   3        5.45        1.93      0.72 o 
  -3  -2   3      498.40      186.74    148.43 o 
  -2  -2   3       26.75       26.75      0.48 o 
  -1  -2   3      219.79       77.11     62.89 o 
   0  -2   3        3.42        2.89      1.93 o 
   1  -2   3      453.75      521.66      1.20 o 
   2  -2   3      282.89      373.96      1.20 o 
   3  -2   3       89.14       81.44      0.96 o 
   4  -2   3       17.35       18.79      1.45 o 
   5  -2   3        7.66        7.95      0.96 o 
   6  -2   3        3.00        2.17      1.20 o 
   7  -2   3       24.02       28.19      1.45 o 
   8  -2   3        0.25        0.72      0.96 o 
   9  -2   3       48.02       53.73      1.20 o 
  10  -2   3        2.59        6.75      1.69 o 
 -11  -1   3        0.09       -0.48      1.69 o 
 -10  -1   3        5.33        3.86      1.69 o 
  -9  -1   3       24.22       23.13      1.93 o 
  -8  -1   3       23.37       26.50      0.48 o 
  -7  -1   3        0.00        0.48      0.72 o 
  -6  -1   3      310.13      293.72      7.23 o 
  -5  -1   3       28.28       21.20      0.48 o 
  -4  -1   3      610.64      642.86      3.37 o 
  -3  -1   3      642.33      910.32      5.54 o 
  -2  -1   3       46.97       59.76      0.72 o 
  -1  -1   3       15.28       14.70      0.72 o 
   0  -1   3      305.26      343.60      0.72 o 
   2  -1   3        0.04       -0.72      0.72 o 
   3  -1   3        0.27        0.24      0.48 o 
   4  -1   3       70.15       69.88      0.96 o 
   5  -1   3       72.44       74.45      2.17 o 
   6  -1   3       50.29       56.86      1.20 o 
   7  -1   3        1.54        1.20      1.20 o 
   8  -1   3       24.93       26.02      1.45 o 
   9  -1   3       35.29       33.49      0.96 o 
  10  -1   3        3.28        3.37      0.96 o 
 -10   0   3        5.95        7.71      1.69 o 
  -9   0   3       17.78       15.42      2.17 o 
  -8   0   3        0.00        0.96      1.20 o 
  -7   0   3        8.31        4.58      0.96 o 
  -6   0   3      186.12      185.05      2.17 o 
  -5   0   3       28.58       27.47      0.72 o 
  -4   0   3      124.25      135.90      0.72 o 
  -3   0   3        2.36        6.75      0.48 o 
  -2   0   3     1089.00     1298.98      6.75 o 
  -1   0   3      501.51      187.70    147.22 o 
   0   0   3      351.95      398.54      0.72 o 
   1   0   3      622.43      759.73      0.96 o 
   2   0   3     4809.11     5139.29      3.61 o 
   3   0   3       41.21       32.05      0.48 o 
   4   0   3      744.45      813.22     14.46 o 
   5   0   3       93.20      116.38      0.96 o 
   6   0   3       85.95       86.50      0.48 o 
   7   0   3       69.83       70.84      1.20 o 
   8   0   3      102.79       93.49      2.41 o 
   9   0   3        8.16       10.60      1.45 o 
  10   0   3        2.47        3.37      2.89 o 
  11   0   3        1.20        0.24      1.45 o 
 -10   1   3       38.96       42.65      1.93 o 
  -9   1   3        4.85        3.37      1.69 o 
  -8   1   3       56.12       48.43      0.96 o 
  -7   1   3      518.44      488.17      3.37 o 
  -6   1   3      205.40      206.26      1.45 o 
  -5   1   3        1.30       -0.48      0.48 o 
  -4   1   3      408.44      426.97      3.86 o 
  -3   1   3        0.64       -0.72      0.72 o 
  -2   1   3        1.54        1.69      0.72 o 
  -1   1   3        2.50        2.41      0.48 o 
   0   1   3      566.30      566.72      0.72 o 
   2   1   3      276.29      356.61      7.47 o 
   3   1   3      123.58      135.90      0.72 o 
   4   1   3      121.45      127.95      2.41 o 
   5   1   3       81.52      104.81      1.20 o 
   6   1   3       46.68       56.14      3.13 o 
   7   1   3       39.32       34.70      2.41 o 
   8   1   3       63.72       64.82      2.89 o 
   9   1   3        5.56        5.78      0.96 o 
  10   1   3       16.47        8.92      4.10 o 
  11   1   3        0.11        2.65      1.45 o 
  -9   2   3        1.94        2.89      1.69 o 
  -8   2   3       51.64       41.44      2.17 o 
  -7   2   3       75.32       72.53      1.45 o 
  -6   2   3      482.53      434.92      2.17 o 
  -5   2   3      116.92      111.56      1.20 o 
  -4   2   3      697.21      735.87      1.69 o 
  -3   2   3       15.23       15.18      0.96 o 
  -2   2   3      121.14      119.99      2.17 o 
  -1   2   3       82.09       70.36      1.69 o 
   0   2   3        9.18        9.64      0.48 o 
   1   2   3      466.44      481.42      3.86 o 
   3   2   3      415.95      485.52      0.96 o 
   4   2   3       51.85       65.78      0.96 o 
   5   2   3        0.29        1.69      0.72 o 
   6   2   3      204.42      226.74     11.81 o 
   7   2   3       36.18       33.25      1.45 o 
   8   2   3       19.75       21.69      1.45 o 
   9   2   3        0.74        3.13      0.96 o 
  10   2   3       11.45       10.12      1.20 o 
  11   2   3        0.07        2.65      1.20 o 
  -9   3   3        1.04        0.72      1.20 o 
  -8   3   3       21.77       20.24      1.69 o 
  -7   3   3       10.41       10.36      1.45 o 
  -6   3   3        6.50        8.43      1.20 o 
  -4   3   3        0.62        2.17      0.96 o 
  -2   3   3     1001.88     1075.37      1.69 o 
  -1   3   3      411.66      474.44      3.37 o 
   0   3   3        4.99        7.23      0.96 o 
   1   3   3      308.65      359.02      0.48 o 
   2   3   3       33.20       29.64      1.45 o 
   3   3   3       35.36       36.14      0.48 o 
   4   3   3      739.17      759.48      1.45 o 
   5   3   3      152.42      151.08      3.86 o 
   6   3   3       32.11       36.87      2.17 o 
   7   3   3        6.52        7.23      0.96 o 
   8   3   3       20.63       23.13      2.89 o 
   9   3   3       25.60       26.75      1.93 o 
  10   3   3       13.63       12.29      1.20 o 
  11   3   3        0.16        1.93      1.20 o 
  -8   4   3        3.75        3.37      1.45 o 
  -7   4   3        0.11        0.96      1.45 o 
  -6   4   3       14.83       12.53      1.45 o 
  -5   4   3       15.02       12.05      1.20 o 
  -4   4   3       83.17       80.00      1.20 o 
  -3   4   3      158.17      157.34      1.20 o 
  -2   4   3      193.84      232.76      0.96 o 
  -1   4   3       26.37       33.97      0.72 o 
   0   4   3     1411.91     1657.76     22.65 o 
   1   4   3     1449.79     1592.70      0.96 o 
   2   4   3       24.91       36.38      1.45 o 
   3   4   3       14.87       16.14      0.72 o 
   4   4   3      449.08      423.84     13.01 o 
   5   4   3       16.84       29.16      0.72 o 
   6   4   3       70.90       92.29      3.13 o 
   7   4   3       99.61      102.16      4.82 o 
   8   4   3       37.73       43.85      2.41 o 
   9   4   3        2.96        2.89      0.72 o 
  10   4   3        0.09        0.48      0.72 o 
  11   4   3       27.46       25.30      1.45 o 
  -8   5   3        1.65        2.41      1.45 o 
  -7   5   3        7.84       12.05      1.69 o 
  -6   5   3       11.67       12.05      1.20 o 
  -5   5   3        7.90        9.88      1.45 o 
  -4   5   3      444.66      444.80      4.82 o 
  -3   5   3      143.59      146.02      0.72 o 
  -2   5   3      111.16      118.31      0.72 o 
  -1   5   3        1.93        2.17      0.72 o 
   0   5   3      125.98      130.84      0.96 o 
   1   5   3        2.13        4.10      0.72 o 
   2   5   3       35.49       38.79      3.37 o 
   3   5   3       23.18       22.17      0.72 o 
   4   5   3       39.77       53.97      0.96 o 
   5   5   3       35.29       31.56      2.17 o 
   6   5   3       75.73       66.74      0.72 o 
   7   5   3      118.42      114.69      2.89 o 
   8   5   3       55.82       49.15      2.41 o 
   9   5   3       62.80       66.26      1.93 o 
  10   5   3       30.00       31.56      1.45 o 
  11   5   3       25.77       22.65      1.45 o 
  -7   6   3       22.91       24.10      1.69 o 
  -6   6   3        5.12        5.30      1.69 o 
  -5   6   3        2.86        1.93      0.96 o 
  -4   6   3      360.98      377.09      6.02 o 
  -3   6   3       20.73       20.24      1.20 o 
  -2   6   3       45.60       42.65      0.72 o 
  -1   6   3      124.67      111.80      3.37 o 
   0   6   3      100.66       97.59      1.69 o 
   1   6   3      262.88      274.69      8.43 o 
   2   6   3        0.03        1.93      0.48 o 
   3   6   3      212.15      244.33      1.45 o 
   4   6   3      125.07      112.04      1.20 o 
   6   6   3       29.34       30.36      1.20 o 
   7   6   3        6.24        4.82      0.72 o 
   8   6   3       19.25       17.11      0.96 o 
   9   6   3       79.57       72.77      1.93 o 
  10   6   3        0.25        0.72      1.45 o 
  11   6   3        8.69        8.19      0.72 o 
  -6   7   3        1.94        1.45      1.20 o 
  -5   7   3       17.84       17.59      0.72 o 
  -4   7   3       26.15       22.17      2.65 o 
  -3   7   3        4.42        4.10      0.72 o 
  -2   7   3       33.52       30.60      0.96 o 
  -1   7   3       10.50       10.12      0.48 o 
   0   7   3       40.81       43.61      1.45 o 
   1   7   3      113.61      112.77      5.30 o 
   2   7   3      504.40      523.35     10.36 o 
   3   7   3       80.28       72.53      1.20 o 
   5   7   3       34.36       33.73      1.20 o 
   6   7   3        4.47        4.58      1.20 o 
   8   7   3       23.56       19.52      3.13 o 
   9   7   3       48.96       37.11      2.65 o 
  10   7   3        0.23        0.72      0.72 o 
  11   7   3        5.97        3.37      1.45 o 
  -5   8   3       10.45       12.53      0.96 o 
  -4   8   3        0.10        0.24      0.96 o 
  -3   8   3        0.57        0.24      0.96 o 
  -2   8   3        0.15        0.48      0.96 o 
  -1   8   3        1.25        1.45      0.72 o 
   0   8   3       17.17       17.59      0.96 o 
   1   8   3      152.12      145.78      4.34 o 
   2   8   3        6.20        4.10      0.96 o 
   3   8   3       38.06       38.55      1.20 o 
   4   8   3      323.15      338.06      2.17 o 
   5   8   3       69.19       66.50      1.45 o 
   6   8   3        0.01       -1.20      1.20 o 
   7   8   3        2.39        2.41      1.20 o 
   9   8   3        0.01        2.65      1.45 o 
  10   8   3        1.14        2.89      1.45 o 
  11   8   3       30.74       30.36      1.69 o 
  -4   9   3        8.02        9.64      1.45 o 
  -3   9   3        0.01        0.72      0.72 o 
  -2   9   3       13.05        8.67      2.89 o 
  -1   9   3       12.10       12.29      0.48 o 
   0   9   3       72.16       63.13      0.72 o 
   1   9   3        1.14        1.45      0.72 o 
   2   9   3        8.77        8.67      0.96 o 
   3   9   3       33.05       35.18      2.65 o 
   4   9   3       34.02       37.11      1.45 o 
   5   9   3       23.58       21.93      1.45 o 
   6   9   3       20.57       13.01      1.45 o 
   7   9   3       42.01       38.55      1.45 o 
   8   9   3        4.57        3.37      1.45 o 
  10   9   3       25.25       28.19      1.69 o 
  -2  10   3        2.68        1.93      1.20 o 
  -1  10   3       20.50       20.24      1.45 o 
   0  10   3        5.54        5.54      0.96 o 
   1  10   3        1.56        0.72      0.48 o 
   2  10   3        2.49        5.06      1.20 o 
   3  10   3       39.53       40.48      1.45 o 
   5  10   3        2.66        0.96      1.45 o 
   6  10   3       22.57       21.93      1.69 o 
   8  10   3       23.29       24.58      1.69 o 
   0  11   3        7.83        7.23      2.17 o 
   1  11   3        1.59        2.17      1.20 o 
   2  11   3       15.29       13.73      1.20 o 
   3  11   3        0.74        0.72      1.45 o 
   4  11   3        0.62        3.86      1.45 o 
   5  11   3       17.04       18.79      1.69 o 
   7  11   3        4.23        6.02      1.69 o 
  -5 -11   4        0.36       -0.72      0.96 o 
  -4 -11   4        0.16        0.00      1.45 o 
  -3 -11   4        1.01        0.72      1.20 o 
  -2 -11   4        0.29       -0.24      1.20 o 
  -8 -10   4       16.42       15.90      1.69 o 
  -7 -10   4        1.69        0.72      1.45 o 
  -6 -10   4        0.09        1.20      0.72 o 
  -5 -10   4        0.30       -1.20      1.20 o 
  -4 -10   4       10.69        7.47      2.65 o 
  -3 -10   4        4.90        7.23      1.20 o 
  -2 -10   4        1.13        0.24      0.72 o 
  -1 -10   4        9.36       10.12      1.45 o 
   0 -10   4       10.11        3.13      4.10 o 
   1 -10   4        2.96        0.72      0.96 o 
  -9  -9   4       17.87       19.76      1.69 o 
  -8  -9   4       13.57       13.98      1.45 o 
  -7  -9   4        3.49        4.10      0.96 o 
  -6  -9   4        0.62        0.00      1.93 o 
  -5  -9   4        6.08        8.92      0.96 o 
  -4  -9   4        8.23        8.92      0.96 o 
  -3  -9   4        3.22        6.02      0.72 o 
  -2  -9   4       14.10       18.07      1.69 o 
  -1  -9   4        0.06        4.34      2.41 o 
   0  -9   4       10.12       11.08      3.13 o 
   1  -9   4        0.10       -0.48      1.69 o 
   2  -9   4        4.43        3.86      0.72 o 
 -10  -8   4        7.98        9.40      1.69 o 
  -9  -8   4       45.66       45.06      1.93 o 
  -8  -8   4        6.63        0.72      3.13 o 
  -7  -8   4       22.23       26.50      1.69 o 
  -6  -8   4       84.36       90.36      1.69 o 
  -5  -8   4        8.35        6.51      1.45 o 
  -4  -8   4       14.84       17.35      1.20 o 
  -3  -8   4       11.22       13.01      0.96 o 
  -2  -8   4        6.52        8.19      1.20 o 
  -1  -8   4        6.08        2.89      0.96 o 
   0  -8   4       27.20       33.73      2.89 o 
   1  -8   4        0.59        0.00      1.20 o 
   2  -8   4        2.98        1.69      0.96 o 
   3  -8   4        1.53        2.17      1.45 o 
 -10  -7   4       27.26       27.47      1.69 o 
  -9  -7   4       14.69       18.31      1.69 o 
  -8  -7   4        6.60        7.47      1.20 o 
  -7  -7   4        3.81        6.26      0.96 o 
  -6  -7   4       27.50       18.07      7.71 o 
  -5  -7   4       81.23       71.80      5.78 o 
  -4  -7   4       81.71       83.37      2.89 o 
  -3  -7   4       31.99       41.44      1.93 o 
  -2  -7   4        0.89        1.69      0.72 o 
  -1  -7   4       55.67       56.86      0.72 o 
   0  -7   4       64.95       73.73      1.69 o 
   1  -7   4        0.38       -0.96      1.20 o 
   2  -7   4        0.98        1.69      1.20 o 
   3  -7   4       14.58       15.42      0.48 o 
   5  -7   4        0.76       -1.45      1.45 o 
 -10  -6   4       42.48       43.13      2.17 o 
  -9  -6   4        9.92        9.64      1.20 o 
  -8  -6   4       58.25       55.90      1.45 o 
  -7  -6   4       68.27       71.56      0.72 o 
  -6  -6   4        2.08        4.58      0.96 o 
  -5  -6   4       23.04       21.69      0.96 o 
  -4  -6   4       41.14       45.06      2.17 o 
  -3  -6   4       12.35       12.29      0.96 o 
  -2  -6   4      146.48      160.23      1.20 o 
  -1  -6   4      187.40      210.11      3.61 o 
   0  -6   4        2.30        4.58      0.72 o 
   1  -6   4       51.39       61.92      1.69 o 
   2  -6   4       88.16       89.88      1.20 o 
   3  -6   4        5.37        6.75      0.48 o 
   6  -6   4        4.08        3.61      1.69 o 
   7  -6   4        0.01        0.96      1.69 o 
 -11  -5   4        0.22        1.45      1.45 o 
 -10  -5   4        0.18       -0.72      0.72 o 
  -9  -5   4       80.35       89.88      2.17 o 
  -8  -5   4       46.69       55.18      2.41 o 
  -7  -5   4        1.90        2.89      0.72 o 
  -6  -5   4       52.28       54.21      1.20 o 
  -5  -5   4      407.87      411.07     11.08 o 
  -4  -5   4       80.80       71.08      4.34 o 
  -3  -5   4       44.43       51.08      2.41 o 
  -2  -5   4      256.54      299.75      8.43 o 
  -1  -5   4       99.76      111.08      0.96 o 
   0  -5   4       69.97       64.58      0.96 o 
   1  -5   4        0.57        2.65      0.96 o 
   2  -5   4       66.49       64.33      2.41 o 
   3  -5   4       22.45       20.72      0.96 o 
   4  -5   4        1.40        2.89      1.20 o 
   5  -5   4        7.18        6.51      1.45 o 
 -11  -4   4       22.57       23.37      0.72 o 
 -10  -4   4       47.72       47.23      1.69 o 
  -9  -4   4       14.64       13.98      1.69 o 
  -8  -4   4       79.20       74.21      0.72 o 
  -7  -4   4        9.46        6.26      1.20 o 
  -6  -4   4     1215.06     1299.22      9.40 o 
  -5  -4   4        0.66        0.72      0.48 o 
  -4  -4   4      140.77      124.09      6.26 o 
  -3  -4   4       96.09      109.39      0.96 o 
  -1  -4   4       14.22       18.07      0.72 o 
   0  -4   4       71.75       66.98      2.41 o 
   1  -4   4       19.46       30.60      1.20 o 
   2  -4   4       24.05       32.53      0.72 o 
   3  -4   4       40.73       33.01      0.48 o 
   4  -4   4      130.83      120.96      8.92 o 
   6  -4   4       40.93       41.20      1.45 o 
   7  -4   4        7.24        6.99      1.45 o 
   8  -4   4        0.64        4.82      1.69 o 
 -11  -3   4       34.68       33.01      2.65 o 
 -10  -3   4       27.65       26.75      0.72 o 
  -9  -3   4       25.48       27.47      2.17 o 
  -8  -3   4        2.76        1.93      0.96 o 
  -7  -3   4       92.12       84.57      1.69 o 
  -6  -3   4      669.97      666.48     10.36 o 
  -5  -3   4        6.62        2.65      1.69 o 
  -4  -3   4       44.80       46.74      0.48 o 
  -3  -3   4       19.06       15.66      0.72 o 
  -2  -3   4        3.05        2.89      0.72 o 
  -1  -3   4       70.05       69.64      0.72 o 
   0  -3   4      195.02        3.61      0.72 o 
   1  -3   4      780.84      898.03      1.93 o 
   2  -3   4      173.38      160.96      1.20 o 
   3  -3   4      187.55      173.49      1.45 o 
   4  -3   4       14.76       14.70      0.72 o 
   5  -3   4        1.27        0.48      0.96 o 
   6  -3   4       12.50       12.53      1.20 o 
   9  -3   4        0.01        0.00      1.93 o 
 -10  -2   4       15.94       18.31      2.17 o 
  -9  -2   4        1.23       -0.96      0.96 o 
  -8  -2   4      117.64      153.49      2.89 o 
  -7  -2   4        0.27       -0.48      0.96 o 
  -6  -2   4       92.50       90.36      1.45 o 
  -5  -2   4       15.10       16.14      0.72 o 
  -4  -2   4      420.56      402.87      1.45 o 
  -3  -2   4      392.23      454.92      1.20 o 
  -2  -2   4       89.13       75.42      3.13 o 
  -1  -2   4      141.65       -0.72      0.72 o 
   1  -2   4        2.41        1.93      0.72 o 
   2  -2   4     5820.31     6132.74    151.08 o 
   3  -2   4      262.71      317.34      1.69 o 
   4  -2   4       52.94       47.47      0.96 o 
   5  -2   4       13.35       14.46      0.48 o 
   7  -2   4        7.40        8.19      1.20 o 
   8  -2   4        1.85        5.06      1.20 o 
   9  -2   4        3.98        4.58      1.69 o 
 -10  -1   4       15.76       14.94      1.20 o 
  -8  -1   4       30.19       28.91      1.45 o 
  -7  -1   4      249.56      231.07      0.96 o 
  -6  -1   4      188.47      180.96      2.89 o 
  -5  -1   4      197.63      193.24      0.96 o 
  -4  -1   4       15.66       12.77      0.48 o 
  -3  -1   4        0.08       -0.48      0.72 o 
  -2  -1   4      361.13      346.73      0.96 o 
  -1  -1   4      132.13      161.92      0.96 o 
   0  -1   4       21.14       22.89      0.72 o 
   1  -1   4      634.46      832.73      1.45 o 
   3  -1   4        5.18        9.16      0.96 o 
   4  -1   4       14.66       17.11      0.96 o 
   5  -1   4      121.26      114.45      2.41 o 
   6  -1   4        4.50        3.37      0.96 o 
   7  -1   4       38.88       31.08      1.20 o 
   8  -1   4       10.99       13.01      1.20 o 
   9  -1   4       14.14       14.70      0.72 o 
  10  -1   4       32.74       32.53      2.17 o 
 -10   0   4        2.93        3.37      1.69 o 
  -9   0   4       20.20       18.79      0.72 o 
  -8   0   4       16.06       12.53      0.48 o 
  -7   0   4        7.43        4.58      0.96 o 
  -6   0   4      677.92      620.70      5.54 o 
  -5   0   4        9.61        8.92      0.72 o 
  -4   0   4      173.48      192.04      1.20 o 
  -3   0   4      384.95      415.64      1.69 o 
  -2   0   4     2000.09     2347.61     21.93 o 
  -1   0   4       13.55       13.49      0.72 o 
   0   0   4       93.08      100.24      0.72 o 
   1   0   4      150.72      149.39      0.72 o 
   3   0   4      193.94      273.72      0.96 o 
   4   0   4      181.88      167.46      0.96 o 
   5   0   4       35.12       31.32      0.48 o 
   6   0   4       10.97       12.29      0.48 o 
   7   0   4       36.70       33.73      0.72 o 
   8   0   4       70.88       64.58      1.20 o 
   9   0   4        0.15        0.48      0.96 o 
  10   0   4       58.62       52.77      1.93 o 
  -9   1   4        7.14       11.57      1.69 o 
  -8   1   4        2.83        2.89      2.89 o 
  -7   1   4       10.23       13.73      1.20 o 
  -6   1   4        7.21        9.64      0.96 o 
  -5   1   4      135.10      142.89      1.93 o 
  -4   1   4      106.95       94.69      1.93 o 
  -3   1   4      718.32      779.72     16.87 o 
  -2   1   4      206.93      253.96      0.72 o 
  -1   1   4      175.70      192.04      1.69 o 
   0   1   4       95.52       87.95      2.17 o 
   1   1   4      619.89      739.00     18.07 o 
   2   1   4      302.48      171.32      0.72 o 
   3   1   4      685.80      735.63      7.71 o 
   4   1   4       37.76       35.42      0.72 o 
   5   1   4        3.05        4.10      1.45 o 
   6   1   4      118.71      138.55      4.58 o 
   7   1   4      122.44      119.99      2.17 o 
   8   1   4      106.74       92.29      2.41 o 
   9   1   4       23.88       25.30      1.20 o 
  10   1   4        4.87        4.10      1.69 o 
  11   1   4        1.27        1.20      0.96 o 
  -9   2   4        0.01       -1.69      1.69 o 
  -8   2   4        8.66        7.47      0.48 o 
  -7   2   4        3.42        5.06      2.89 o 
  -6   2   4       75.07       65.06      1.45 o 
  -5   2   4      324.63      341.19      3.86 o 
  -4   2   4      420.64      424.80      2.17 o 
  -3   2   4       63.64       65.78      0.48 o 
  -2   2   4       44.06       53.97      1.20 o 
  -1   2   4     1066.85     1267.41      4.82 o 
   0   2   4     1344.59     1426.44      1.45 o 
   1   2   4      260.11      271.07      0.72 o 
   2   2   4      342.84      416.61      0.72 o 
   3   2   4        2.59        3.61      0.48 o 
   4   2   4      243.04      276.13      5.78 o 
   5   2   4      425.71      461.43      1.45 o 
   6   2   4      235.66      276.61      1.20 o 
   7   2   4        8.11        6.75      0.48 o 
   8   2   4        5.42        6.26      0.96 o 
   9   2   4        0.45        0.24      0.96 o 
  10   2   4        1.45        1.93      1.69 o 
  11   2   4       17.03       11.32      1.45 o 
  -9   3   4       26.12       27.71      1.93 o 
  -8   3   4       18.21       19.76      1.69 o 
  -7   3   4        2.05        1.93      1.45 o 
  -6   3   4       70.22       69.64      1.45 o 
  -5   3   4       22.72       24.10      1.20 o 
  -4   3   4        0.04       -0.72      0.96 o 
  -3   3   4       10.30       12.29      0.48 o 
  -2   3   4      685.26      751.29      3.61 o 
  -1   3   4       87.27       76.86      0.96 o 
   0   3   4      208.09      235.65      4.82 o 
   1   3   4        0.05        1.45      0.48 o 
   2   3   4        0.09        0.72      0.48 o 
   3   3   4       92.26       99.51      2.41 o 
   4   3   4       42.69       35.66      0.72 o 
   6   3   4        1.60        1.93      0.72 o 
   7   3   4        0.83        0.96      0.72 o 
   8   3   4       78.36       72.05      1.69 o 
   9   3   4      166.78      111.08     37.83 o 
  10   3   4        5.85        4.58      0.72 o 
  11   3   4        1.37        3.13      0.96 o 
  -8   4   4       11.13       15.90      1.69 o 
  -7   4   4        2.13        0.24      1.45 o 
  -6   4   4        1.25        2.17      1.45 o 
  -5   4   4       39.27       45.30      2.65 o 
  -4   4   4      920.45      971.28      3.86 o 
  -3   4   4       50.51       47.95      0.96 o 
  -2   4   4      109.42      103.85      0.96 o 
  -1   4   4       35.78       27.47      0.72 o 
   0   4   4        8.71        9.16      0.48 o 
   1   4   4       18.99       10.36      0.72 o 
   2   4   4       32.12       50.12      1.45 o 
   3   4   4       29.98       34.46      2.89 o 
   4   4   4      299.33      280.47      1.20 o 
   5   4   4        3.34        7.23      0.48 o 
   6   4   4       18.81       14.70      0.48 o 
   7   4   4      147.89      142.64      2.17 o 
   8   4   4       36.42       34.22      0.72 o 
   9   4   4        3.37        2.17      0.48 o 
  10   4   4        5.60        4.58      1.20 o 
  11   4   4       32.56       33.25      0.96 o 
  -7   5   4        4.13        7.95      3.37 o 
  -6   5   4       24.01       22.65      1.45 o 
  -5   5   4        7.91        9.16      0.72 o 
  -4   5   4       28.40       24.58      1.20 o 
  -3   5   4       58.72       52.29      0.96 o 
  -2   5   4        0.97        0.48      0.72 o 
  -1   5   4       51.00       51.56      0.72 o 
   0   5   4      329.44      373.72      0.96 o 
   1   5   4       57.48       48.67      1.69 o 
   2   5   4       64.53       80.00      0.96 o 
   3   5   4        5.44        5.06      0.96 o 
   4   5   4      368.84      330.59      1.45 o 
   5   5   4        0.92        0.72      0.48 o 
   6   5   4      114.62       84.82      1.20 o 
   7   5   4       83.51       75.42      1.45 o 
   8   5   4        2.83        1.93      0.72 o 
   9   5   4        0.87        0.72      0.72 o 
  10   5   4        3.77        4.10      1.45 o 
  11   5   4        7.36        7.47      0.72 o 
  -7   6   4       41.04       40.72      2.89 o 
  -6   6   4       10.96       11.08      2.89 o 
  -5   6   4       30.14       31.08      2.17 o 
  -4   6   4        6.29        6.26      0.48 o 
  -3   6   4      155.46      135.17      1.45 o 
  -2   6   4       18.05       15.18      0.96 o 
  -1   6   4      240.54      219.75      1.20 o 
   0   6   4        3.09        2.41      1.45 o 
   1   6   4        7.88        6.75      0.48 o 
   2   6   4        7.71        8.19      0.96 o 
   3   6   4      212.98      193.73      1.45 o 
   4   6   4      216.33      208.91      1.45 o 
   5   6   4        0.01       -0.24      1.20 o 
   6   6   4       16.37       18.55      0.96 o 
   7   6   4       14.50       12.05      0.48 o 
   8   6   4        0.02       -0.72      0.72 o 
   9   6   4       20.77       25.54      1.20 o 
  10   6   4        0.62        0.24      0.96 o 
  11   6   4        0.54       -2.41      2.41 o 
  -6   7   4       17.08       18.07      1.69 o 
  -5   7   4        8.45        7.47      0.96 o 
  -4   7   4       37.53       42.17      1.45 o 
  -3   7   4       50.45       43.61      0.72 o 
  -2   7   4        9.43        9.88      0.96 o 
  -1   7   4        7.32        6.75      0.72 o 
   0   7   4       26.89       20.72      1.69 o 
   1   7   4      120.21      119.27      5.78 o 
   2   7   4      238.31      242.40      6.02 o 
   3   7   4       83.96       98.55      1.45 o 
   4   7   4        6.65        5.78      1.45 o 
   5   7   4        2.78        2.41      1.20 o 
   6   7   4       17.46       18.07      1.20 o 
   7   7   4       22.74       19.76      2.41 o 
   8   7   4       18.42       19.28      1.45 o 
   9   7   4        0.00        0.48      0.72 o 
  10   7   4        0.01       -1.20      1.20 o 
  11   7   4        6.22        4.10      1.45 o 
  -5   8   4        1.20        0.96      0.96 o 
  -4   8   4        3.65        3.86      1.45 o 
  -3   8   4       32.77       29.16      2.65 o 
  -2   8   4        0.46        0.96      0.96 o 
  -1   8   4       19.05       23.37      0.48 o 
   0   8   4        9.06        9.16      0.48 o 
   1   8   4      134.46      133.25      5.78 o 
   2   8   4       14.74       17.35      1.20 o 
   3   8   4      136.50      141.68      1.45 o 
   4   8   4       86.49       86.98      1.45 o 
   5   8   4       34.04       35.90      1.45 o 
   6   8   4        0.56       -0.24      1.45 o 
   7   8   4       32.19       33.97      1.45 o 
   9   8   4        0.01       -0.96      1.45 o 
  10   8   4        5.45        7.23      1.45 o 
  -3   9   4        2.03        2.41      1.45 o 
  -2   9   4       22.10       21.44      0.96 o 
  -1   9   4        3.11        3.61      0.96 o 
   0   9   4       14.83       13.01      1.20 o 
   1   9   4        4.15        4.82      1.20 o 
   2   9   4        0.96        0.96      0.72 o 
   4   9   4        2.41        1.45      1.45 o 
   5   9   4       18.11       24.34      1.45 o 
   6   9   4        5.62        6.02      1.45 o 
   7   9   4       25.72       18.55      1.45 o 
   8   9   4        9.24        8.92      1.45 o 
  10   9   4       31.21       30.60      1.93 o 
  -2  10   4        0.94        0.24      0.72 o 
  -1  10   4       14.90       13.01      1.45 o 
   0  10   4        0.28        0.48      0.48 o 
   1  10   4        3.95        3.13      0.72 o 
   2  10   4        5.70        7.71      1.20 o 
   3  10   4       20.55       18.55      1.45 o 
   4  10   4        1.57        4.58      1.45 o 
   5  10   4        2.54        2.41      1.45 o 
   6  10   4       16.17       14.22      1.69 o 
   7  10   4       15.26       15.66      1.69 o 
   8  10   4        0.11       -1.45      1.69 o 
   9  10   4       11.28       11.32      1.69 o 
   1  11   4        4.71        2.41      1.20 o 
   2  11   4       11.30       10.12      1.45 o 
   3  11   4        2.71        8.43      1.45 o 
   4  11   4        5.10       11.08      1.45 o 
   5  11   4       10.69        9.88      1.69 o 
   6  11   4        9.49        8.67      1.93 o 
   7  11   4        2.23        2.89      1.93 o 
  -7 -10   5        7.74        7.71      0.96 o 
  -6 -10   5        1.14        4.10      0.96 o 
  -5 -10   5        2.46        1.69      0.96 o 
  -4 -10   5       11.28       11.32      1.45 o 
  -3 -10   5        6.37        6.75      0.72 o 
  -2 -10   5        2.07        3.13      0.96 o 
  -1 -10   5        1.24        0.24      0.96 o 
   0 -10   5        0.93        1.69      0.96 o 
  -8  -9   5       15.39       16.14      1.20 o 
  -7  -9   5        1.99        2.17      1.45 o 
  -6  -9   5       14.72       15.18      1.20 o 
  -5  -9   5       37.80       41.44      2.17 o 
  -4  -9   5       20.14       21.69      0.96 o 
  -3  -9   5        0.43       -0.48      1.20 o 
  -2  -9   5       19.02       21.69      0.96 o 
  -1  -9   5        3.12        3.37      1.69 o 
   0  -9   5        2.01        3.61      1.69 o 
   1  -9   5        1.14       -0.24      0.72 o 
   2  -9   5        2.94        4.10      1.20 o 
  -9  -8   5        2.59        3.37      1.20 o 
  -8  -8   5        2.43        2.17      2.89 o 
  -7  -8   5       17.01       16.14      0.96 o 
  -6  -8   5       10.82       11.57      1.69 o 
  -5  -8   5        4.09        3.86      1.45 o 
  -4  -8   5        3.49        3.86      1.45 o 
  -3  -8   5       10.56       13.01      0.96 o 
  -2  -8   5       15.85       18.79      1.20 o 
  -1  -8   5       53.13       53.01      2.17 o 
   0  -8   5       27.66       17.35      7.95 o 
   1  -8   5        2.65        2.17      0.96 o 
   2  -8   5        1.72        1.69      1.20 o 
   3  -8   5        4.06        6.26      1.45 o 
 -10  -7   5       32.91       37.59      1.20 o 
  -9  -7   5       14.16       13.73      1.45 o 
  -8  -7   5        1.34        1.45      1.45 o 
  -7  -7   5       13.56        9.88      2.65 o 
  -6  -7   5        7.73        7.71      1.45 o 
  -5  -7   5        0.59        1.20      1.93 o 
  -4  -7   5       19.19       25.30      0.96 o 
  -3  -7   5       30.71       36.14      1.20 o 
  -2  -7   5       13.81       11.57      0.72 o 
  -1  -7   5        5.40        6.75      0.96 o 
   0  -7   5       77.62       30.60     21.69 o 
   1  -7   5        0.64        3.61      1.45 o 
   2  -7   5        0.01        1.20      1.45 o 
   3  -7   5       13.27       10.60      0.72 o 
   4  -7   5        1.70        3.86      1.45 o 
 -10  -6   5       20.27       19.52      1.20 o 
  -9  -6   5        0.49        0.96      0.96 o 
  -8  -6   5       63.03       69.88      0.96 o 
  -7  -6   5       11.77       13.25      1.20 o 
  -6  -6   5      202.31      210.83      1.69 o 
  -5  -6   5       10.29        4.82      2.89 o 
  -4  -6   5       11.79       11.57      0.96 o 
  -3  -6   5        3.99        5.78      1.20 o 
  -2  -6   5       45.90       48.19      6.02 o 
  -1  -6   5       22.30       22.89      0.72 o 
   0  -6   5       27.57       22.17      8.92 o 
   1  -6   5        0.00        0.96      1.20 o 
   2  -6   5       51.90       60.24      1.93 o 
   3  -6   5        2.96        3.61      1.45 o 
   4  -6   5        0.01        0.24      1.93 o 
   6  -6   5        9.20        5.78      1.69 o 
 -10  -5   5        0.01        0.48      1.20 o 
  -9  -5   5       22.15       19.76      0.96 o 
  -8  -5   5       10.75        7.95      1.45 o 
  -7  -5   5       17.45       17.83      0.72 o 
  -6  -5   5      169.12      173.00      3.37 o 
  -5  -5   5       31.41       30.84      1.45 o 
  -4  -5   5      147.28      153.73      8.19 o 
  -3  -5   5        1.66        0.48      1.93 o 
  -2  -5   5       53.68       59.76      0.96 o 
  -1  -5   5       18.40       17.11      1.69 o 
   0  -5   5        1.87        0.72      0.72 o 
   1  -5   5       11.11       10.84      0.72 o 
   2  -5   5       45.99       52.05      3.61 o 
   3  -5   5       25.59       26.50      1.45 o 
   4  -5   5        0.35        0.72      1.20 o 
   5  -5   5        4.98        4.10      1.45 o 
 -10  -4   5       10.18       11.57      1.20 o 
  -9  -4   5       17.93       16.63      1.45 o 
  -8  -4   5       10.93        8.67      2.89 o 
  -7  -4   5        8.14        8.19      1.20 o 
  -6  -4   5       40.86       42.89      1.45 o 
  -5  -4   5        2.38        2.65      0.48 o 
  -4  -4   5       51.03       52.77      1.93 o 
  -3  -4   5      391.49      426.01      8.92 o 
  -2  -4   5       45.19       53.73      0.96 o 
  -1  -4   5        0.08        1.93      0.72 o 
   0  -4   5      123.17      124.81      1.20 o 
   2  -4   5      352.51      364.08     11.57 o 
   3  -4   5        7.43        6.26      0.72 o 
   4  -4   5       33.08       30.12      1.45 o 
   5  -4   5        1.21        0.72      0.72 o 
   6  -4   5        8.34        8.67      1.45 o 
   7  -4   5        0.22        1.20      1.45 o 
   8  -4   5        0.57        3.86      1.69 o 
 -10  -3   5       11.52       11.81      0.72 o 
  -9  -3   5       37.75       40.96      2.17 o 
  -8  -3   5       56.20       61.20      1.69 o 
  -7  -3   5      102.94       90.12      2.41 o 
  -6  -3   5       98.82       40.96     22.65 o 
  -5  -3   5       23.96       22.65      0.96 o 
  -4  -3   5       89.71       88.91      1.93 o 
  -3  -3   5        2.42        2.17      1.69 o 
  -2  -3   5        0.51        0.72      0.72 o 
  -1  -3   5      137.78      164.09      0.96 o 
   2  -3   5       74.99       65.54      1.45 o 
   3  -3   5      143.87      175.17      4.82 o 
   4  -3   5        1.26        1.93      0.96 o 
   5  -3   5        7.92        7.23      1.20 o 
   6  -3   5        2.78        3.86      1.20 o 
   7  -3   5        4.70        3.86      1.45 o 
 -10  -2   5        0.23       -0.48      1.20 o 
  -9  -2   5        0.53        0.96      1.69 o 
  -8  -2   5       48.46       52.29      1.93 o 
  -7  -2   5        6.43        8.92      1.45 o 
  -6  -2   5       23.09       29.64      1.45 o 
  -5  -2   5      270.82      253.72      4.82 o 
  -4  -2   5        9.85        9.40      1.20 o 
  -3  -2   5      272.10      262.88      0.96 o 
  -2  -2   5      378.82      448.65      2.17 o 
  -1  -2   5      103.96       45.06     30.84 o 
   0  -2   5       19.25       17.59      0.72 o 
   1  -2   5       33.83        4.58      0.96 o 
   3  -2   5        2.32        2.65      0.48 o 
   4  -2   5        6.82        9.88      0.48 o 
   5  -2   5       25.16       25.54      0.96 o 
   6  -2   5       22.13       24.82      1.20 o 
   8  -2   5        1.31       -0.48      1.45 o 
   9  -2   5        5.25        2.17      1.45 o 
 -10  -1   5        0.08        0.96      0.96 o 
  -9  -1   5       27.04       27.23      1.69 o 
  -8  -1   5        1.24        3.13      0.96 o 
  -7  -1   5       51.81       52.29      1.45 o 
  -6  -1   5        9.92       13.25      1.69 o 
  -5  -1   5       60.90       56.38      1.45 o 
  -4  -1   5        2.00        3.86      1.45 o 
  -3  -1   5      169.13      197.58      6.51 o 
  -2  -1   5        6.99        6.99      0.72 o 
  -1  -1   5       82.69        1.69      0.72 o 
   0  -1   5       41.12       43.37      0.72 o 
   1  -1   5      698.17      749.61      1.69 o 
   2  -1   5        0.46        2.17      0.72 o 
   3  -1   5      518.92      636.84      1.93 o 
   4  -1   5       14.65       17.59      1.45 o 
   5  -1   5      220.33      221.20      2.65 o 
   6  -1   5        4.75        7.47      0.72 o 
   7  -1   5        0.89        0.96      0.72 o 
   8  -1   5       56.81       50.12      1.45 o 
   9  -1   5       14.50       11.32      1.45 o 
  10  -1   5        0.56        2.41      2.65 o 
 -10   0   5        0.04        0.72      1.69 o 
  -9   0   5       57.07       60.72      3.13 o 
  -8   0   5       22.26       19.76      1.20 o 
  -7   0   5      109.51      103.13      1.69 o 
  -6   0   5      662.37      581.42      6.75 o 
  -5   0   5      368.15      376.37      1.69 o 
  -4   0   5        0.50       -0.24      1.93 o 
  -3   0   5      383.04      403.60      5.30 o 
  -2   0   5        3.69        1.93      0.72 o 
  -1   0   5       20.28       20.48      0.72 o 
   2   0   5      112.46      148.43      0.96 o 
   3   0   5      258.35      305.77      0.96 o 
   4   0   5       72.01       89.39      1.20 o 
   5   0   5       33.47       32.77      0.96 o 
   6   0   5       62.89       71.56      0.72 o 
   7   0   5       32.78       32.77      0.96 o 
   8   0   5        2.32        1.45      0.48 o 
   9   0   5        3.42        3.37      1.20 o 
  10   0   5        6.68        9.64      2.17 o 
  -9   1   5       19.71       15.90      2.41 o 
  -8   1   5        0.01        0.00      1.45 o 
  -7   1   5      131.37      122.89      0.96 o 
  -6   1   5       62.64       52.29      1.45 o 
  -5   1   5      332.20      308.66      1.20 o 
  -4   1   5      329.23      337.58      5.54 o 
  -3   1   5      349.17      378.06      5.30 o 
  -2   1   5       52.31       53.97      0.72 o 
  -1   1   5       77.85       78.31      2.65 o 
   0   1   5      100.04       95.42      1.45 o 
   1   1   5        0.19        0.48      0.24 o 
   3   1   5      217.73      229.63      0.72 o 
   4   1   5      193.31      222.16      7.95 o 
   5   1   5       62.65       69.39      2.17 o 
   6   1   5        2.97        1.93      0.48 o 
   7   1   5       68.64       69.64      0.72 o 
   8   1   5       11.62       11.57      0.72 o 
   9   1   5        0.42        1.20      0.96 o 
  10   1   5        0.02        2.17      0.96 o 
  -9   2   5       18.89       20.48      1.93 o 
  -8   2   5        0.28       -0.96      1.45 o 
  -6   2   5       83.14       79.03      1.20 o 
  -5   2   5       40.83       36.14      1.20 o 
  -4   2   5      253.86      242.16      1.20 o 
  -3   2   5      100.36      104.81      0.72 o 
  -2   2   5        9.47        7.71      0.48 o 
  -1   2   5      518.11      613.23      5.06 o 
   0   2   5      635.10      699.73      8.92 o 
   1   2   5       12.83        7.47      0.48 o 
   3   2   5       58.27       76.38      1.45 o 
   4   2   5      134.67      135.66      0.96 o 
   5   2   5      647.98      680.93     21.93 o 
   6   2   5       43.28       42.17      1.45 o 
   7   2   5        6.65        6.02      0.72 o 
   8   2   5        1.73        1.69      0.48 o 
   9   2   5       15.03       14.22      1.45 o 
  10   2   5        0.25        0.48      1.20 o 
  11   2   5        0.02       -0.48      0.96 o 
  -8   3   5       19.33       23.85      1.69 o 
  -7   3   5       12.97       14.22      1.45 o 
  -6   3   5        0.29        1.20      1.20 o 
  -5   3   5       35.99       37.59      1.20 o 
  -4   3   5       37.73       40.72      1.20 o 
  -3   3   5      157.32      142.16      1.93 o 
  -2   3   5      271.92      274.20      4.82 o 
  -1   3   5      160.52      199.51      0.96 o 
   0   3   5        2.25        3.61      0.72 o 
   1   3   5     1036.45     1150.79      1.45 o 
   2   3   5      945.79      975.38      2.17 o 
   3   3   5        3.56        6.99      0.48 o 
   4   3   5        1.08        0.72      0.96 o 
   5   3   5       75.55       76.14      0.96 o 
   6   3   5        0.32       -0.72      0.72 o 
   7   3   5       18.61       25.30      0.72 o 
   8   3   5       46.55       40.72      1.20 o 
   9   3   5        9.53        8.67      0.96 o 
  10   3   5        7.58        6.99      1.45 o 
  11   3   5        0.28        2.41      1.45 o 
  -8   4   5        0.82        3.37      1.69 o 
  -7   4   5        0.14        2.89      1.69 o 
  -6   4   5       10.48       10.60      1.45 o 
  -5   4   5       30.89       32.05      1.45 o 
  -4   4   5       46.41       54.21      1.20 o 
  -3   4   5     1021.75     1010.32      2.41 o 
  -2   4   5       94.67       87.95      1.93 o 
  -1   4   5        0.38        0.48      0.48 o 
   0   4   5       36.24       26.02      0.96 o 
   1   4   5        7.85       11.08      0.48 o 
   2   4   5       19.07        9.88      5.06 o 
   3   4   5        0.02        0.24      0.72 o 
   4   4   5        8.89        9.16      0.48 o 
   5   4   5        4.07        2.65      0.96 o 
   6   4   5       10.33        8.92      0.96 o 
   7   4   5       92.44       90.36      2.17 o 
   8   4   5       40.04       35.90      1.69 o 
   9   4   5       12.68       11.32      0.48 o 
  10   4   5       18.97       20.24      1.20 o 
  11   4   5       18.81       17.11      1.45 o 
  -7   5   5       19.08       17.11      1.93 o 
  -6   5   5       76.43       81.44      3.13 o 
  -4   5   5        0.98        1.20      2.41 o 
  -3   5   5      588.93      612.02      1.93 o 
  -2   5   5      146.58      139.27      0.96 o 
  -1   5   5      146.33      136.62      0.72 o 
   0   5   5       71.15       60.24      0.48 o 
   1   5   5      299.88      284.57      0.96 o 
   2   5   5      257.67      277.10      0.96 o 
   3   5   5        0.71        1.20      0.24 o 
   4   5   5      153.45       58.79     31.56 o 
   5   5   5       17.61       20.96      0.96 o 
   6   5   5      101.62       27.23     34.70 o 
   7   5   5        0.03        0.72      0.72 o 
   8   5   5        6.06        6.26      0.96 o 
   9   5   5       13.77       13.98      0.96 o 
  10   5   5       30.34       27.47      0.96 o 
  11   5   5        0.02       -0.24      0.48 o 
  -6   6   5        9.18        9.88      1.20 o 
  -5   6   5        3.55        5.06      0.96 o 
  -4   6   5       21.31       23.37      1.20 o 
  -3   6   5       63.16       66.98      2.41 o 
  -2   6   5        0.10       -0.24      0.48 o 
  -1   6   5       57.69       52.77      1.20 o 
   0   6   5        3.34        4.34      0.96 o 
   1   6   5        2.73        2.17      0.96 o 
   2   6   5      228.45      254.69      3.61 o 
   3   6   5      436.99      425.52      1.93 o 
   5   6   5      443.10      412.27      1.93 o 
   6   6   5       42.28       46.26      1.45 o 
   7   6   5        3.54        3.61      1.20 o 
   8   6   5        4.10        3.37      1.69 o 
   9   6   5       16.06       15.42      1.45 o 
  10   6   5       19.74       15.66      1.45 o 
  11   6   5        0.68        0.48      1.20 o 
  -5   7   5       12.12       16.38      1.45 o 
  -4   7   5       60.13       64.09      3.61 o 
  -3   7   5        4.05        6.26      1.69 o 
  -2   7   5        0.06       -0.72      2.17 o 
  -1   7   5        0.06        0.72      0.72 o 
   0   7   5       10.84       13.49      1.20 o 
   1   7   5      117.52      117.10      2.17 o 
   2   7   5       72.67       76.38      3.86 o 
   3   7   5       23.45       17.35      1.20 o 
   4   7   5       51.20       49.64      1.45 o 
   5   7   5      245.65      271.31      2.17 o 
   6   7   5       51.26       50.36      1.45 o 
   9   7   5        1.04        2.65      1.45 o 
  10   7   5        8.87        7.95      1.45 o 
  11   7   5        2.94        8.67      2.65 o 
  -4   8   5        9.22        8.67      1.45 o 
  -3   8   5       16.11       19.28      1.20 o 
  -2   8   5        4.77        4.58      0.72 o 
  -1   8   5       41.93       41.20      1.69 o 
   0   8   5       35.29       33.01      0.72 o 
   1   8   5       92.17       85.06      3.86 o 
   2   8   5       13.97        3.61      4.10 o 
   3   8   5        9.53        9.88      1.45 o 
   4   8   5       31.70       35.42      1.45 o 
   5   8   5       42.32       41.68      1.45 o 
   6   8   5       34.10       29.64      1.45 o 
   7   8   5       20.73       22.17      1.45 o 
   8   8   5       21.89       19.28      1.45 o 
   9   8   5       16.45       14.94      1.45 o 
  10   8   5        4.17        4.82      3.13 o 
  -3   9   5       10.13        8.43      1.45 o 
  -2   9   5       29.82       32.77      2.89 o 
  -1   9   5        5.42        6.75      0.96 o 
   0   9   5       31.65       30.12      1.45 o 
   1   9   5       12.59       10.12      1.45 o 
   2   9   5        1.88        2.65      1.45 o 
   3   9   5       23.92       22.41      1.45 o 
   4   9   5       19.84       17.35      1.45 o 
   6   9   5        0.02        1.69      1.45 o 
   7   9   5       15.80       10.36      3.13 o 
   8   9   5        0.01       -1.20      1.69 o 
   9   9   5       13.74       18.07      1.69 o 
  -1  10   5        6.69        7.71      0.48 o 
   0  10   5       22.14       23.13      0.72 o 
   1  10   5       19.82       14.94      1.45 o 
   2  10   5        8.16        8.92      1.45 o 
   4  10   5       18.41       17.11      1.69 o 
   5  10   5        7.46        7.23      1.69 o 
   6  10   5       10.93        5.78      3.37 o 
   7  10   5       43.96       42.89      1.93 o 
   8  10   5        3.63        7.23      1.69 o 
   2  11   5        6.79        9.64      1.45 o 
   4  11   5        0.11        2.89      1.69 o 
   5  11   5        5.83        5.78      1.69 o 
   6  11   5       21.19       20.48      1.93 o 
   7  11   5        0.07        0.72      1.93 o 
  -5 -10   6        0.22        4.34      1.69 o 
  -4 -10   6        0.30        2.89      1.93 o 
  -3 -10   6        8.46        9.40      0.72 o 
  -2 -10   6        3.29        7.23      0.96 o 
  -1 -10   6        0.01       -0.72      0.72 o 
  -7  -9   6        0.35        0.48      1.93 o 
  -6  -9   6        6.76        8.67      1.45 o 
  -5  -9   6       25.35       31.08      2.65 o 
  -4  -9   6        4.22        2.89      2.17 o 
  -3  -9   6        6.17        8.67      1.45 o 
  -2  -9   6        0.60        0.48      1.45 o 
  -1  -9   6        1.71        2.17      0.96 o 
   1  -9   6        6.35        4.82      1.20 o 
   2  -9   6        0.20        1.20      1.45 o 
  -8  -8   6       25.54       21.44      3.13 o 
  -7  -8   6       23.06       24.10      1.45 o 
  -6  -8   6        5.14        8.19      1.69 o 
  -5  -8   6        4.83        6.75      0.96 o 
  -4  -8   6       32.16       39.03      1.93 o 
  -3  -8   6       22.42       20.96      1.45 o 
  -2  -8   6        4.81        6.26      1.69 o 
  -1  -8   6        9.51        8.92      1.93 o 
   0  -8   6       25.55       27.71      1.20 o 
   1  -8   6        5.56        4.34      3.13 o 
   2  -8   6        4.29        3.61      0.72 o 
   3  -8   6        0.00       -0.96      0.96 o 
  -9  -7   6       45.73       47.71      1.93 o 
  -8  -7   6        3.12        7.47      1.45 o 
  -7  -7   6       18.04       20.96      1.20 o 
  -6  -7   6       19.84       18.31      1.45 o 
  -5  -7   6        0.08        0.24      1.20 o 
  -4  -7   6       20.82       20.24      2.89 o 
  -3  -7   6       26.32       29.16      1.69 o 
  -2  -7   6       12.94       11.81      1.45 o 
  -1  -7   6       49.49       53.01      1.93 o 
   0  -7   6       22.97       26.75      1.20 o 
   1  -7   6        0.95        3.37      1.45 o 
   2  -7   6        8.79        9.64      1.93 o 
   3  -7   6        8.36        4.82      0.72 o 
   4  -7   6        0.35       -1.20      2.41 o 
  -9  -6   6        1.53        3.37      0.96 o 
  -8  -6   6       40.54       41.44      1.45 o 
  -7  -6   6       13.11       14.94      0.96 o 
  -6  -6   6       11.45       13.25      1.20 o 
  -5  -6   6       53.36       36.62     17.11 o 
  -4  -6   6      127.61      111.80     12.05 o 
  -3  -6   6       61.71       63.85      3.13 o 
  -2  -6   6       10.54        8.43      1.20 o 
  -1  -6   6       67.90       64.82      1.69 o 
   0  -6   6       19.33       19.28      0.96 o 
   1  -6   6        9.77       12.53      0.96 o 
   2  -6   6        0.63       -0.24      1.69 o 
   3  -6   6        2.53        3.86      0.96 o 
   4  -6   6        0.71       -0.96      3.37 o 
   5  -6   6        0.34        0.00      1.45 o 
 -10  -5   6       37.98       38.79      1.69 o 
  -9  -5   6       17.78       20.24      2.89 o 
  -8  -5   6       15.21       13.73      0.96 o 
  -7  -5   6       87.51       79.27      4.58 o 
  -6  -5   6        4.17        2.65      0.96 o 
  -5  -5   6      397.93      422.63      2.89 o 
  -4  -5   6       45.10       25.30     12.77 o 
  -3  -5   6      104.05      111.32      1.20 o 
  -2  -5   6        3.02        2.17      1.20 o 
  -1  -5   6       36.00       40.48      1.45 o 
   1  -5   6       18.19       20.96      1.69 o 
   2  -5   6       33.89       30.12      2.17 o 
   3  -5   6        3.83        2.41      1.45 o 
   4  -5   6        0.05        0.48      1.45 o 
   5  -5   6        8.83        9.64      1.20 o 
 -10  -4   6       35.27       40.00      3.13 o 
  -9  -4   6       22.74       24.34      0.96 o 
  -8  -4   6       49.60       54.70      2.17 o 
  -7  -4   6        8.14        6.51      1.45 o 
  -6  -4   6       42.70       43.85      0.96 o 
  -5  -4   6      398.45      396.85      1.69 o 
  -4  -4   6        6.54        7.47      1.45 o 
  -3  -4   6       26.27       15.18      9.16 o 
  -2  -4   6       13.47        9.16      0.72 o 
   0  -4   6        4.40        4.34      0.96 o 
   1  -4   6       36.89       21.69     11.32 o 
   2  -4   6      312.53      318.54      1.93 o 
   3  -4   6       31.53       26.26      1.69 o 
   4  -4   6       24.74       22.89      5.54 o 
   7  -4   6        0.27       -1.45      1.45 o 
   8  -4   6        1.17       -0.96      1.69 o 
 -10  -3   6        0.11       -0.48      2.17 o 
  -9  -3   6       71.53       85.06      4.34 o 
  -8  -3   6       21.02       20.96      1.93 o 
  -7  -3   6       31.04       44.82      1.69 o 
  -6  -3   6        6.01        7.95      1.20 o 
  -5  -3   6      110.99      108.43      1.20 o 
  -4  -3   6       44.06       48.91      0.96 o 
  -3  -3   6       35.46       30.36      1.93 o 
  -2  -3   6        6.14        1.45      0.72 o 
   1  -3   6       68.38       33.97     17.83 o 
   3  -3   6     1115.64     1130.07     30.12 o 
   4  -3   6       20.99       18.31      0.72 o 
   5  -3   6        0.59       -1.45      1.45 o 
   6  -3   6        0.54        0.72      0.96 o 
 -10  -2   6       76.26       90.12      3.37 o 
  -9  -2   6        5.70        7.47      0.96 o 
  -8  -2   6        2.02        1.69      1.69 o 
  -7  -2   6       72.08       68.67      2.89 o 
  -6  -2   6      269.40      231.56      5.30 o 
  -5  -2   6      120.74      123.13      3.61 o 
  -4  -2   6       71.90       65.30      0.96 o 
  -3  -2   6       81.50       83.61      0.96 o 
  -2  -2   6        3.44        2.17      0.48 o 
  -1  -2   6       25.47       19.52      0.72 o 
   1  -2   6      115.67      111.80      0.96 o 
   2  -2   6       62.96       64.09      0.96 o 
   3  -2   6       17.44       13.73      1.20 o 
   4  -2   6        1.20        2.17      1.45 o 
   5  -2   6       16.97       17.83      1.45 o 
   6  -2   6        0.65        1.20      0.72 o 
   9  -2   6        0.01        1.69      1.45 o 
 -10  -1   6       14.32       14.70      0.96 o 
  -9  -1   6        4.45        6.02      1.69 o 
  -8  -1   6       10.18       12.05      1.20 o 
  -7  -1   6       68.80       66.02      1.20 o 
  -6  -1   6        0.64       -0.72      1.20 o 
  -5  -1   6      354.23      324.80      0.96 o 
  -4  -1   6       41.34       38.07      3.86 o 
  -3  -1   6      182.57      199.27      4.10 o 
  -2  -1   6      231.44      262.40      1.20 o 
  -1  -1   6      571.80      646.00      1.45 o 
   2  -1   6       50.62       31.56     14.46 o 
   3  -1   6       17.20       20.72      0.96 o 
   4  -1   6       31.97       39.28      1.20 o 
   6  -1   6       17.28       15.66      1.20 o 
   7  -1   6        0.34        0.48      0.48 o 
   8  -1   6       11.54       12.05      1.20 o 
   9  -1   6       14.92       16.63      1.45 o 
  -9   0   6        0.02       -1.20      1.20 o 
  -8   0   6       43.91       50.84      1.20 o 
  -7   0   6       35.58       39.52      0.96 o 
  -6   0   6       14.78        9.40      1.20 o 
  -5   0   6      127.58      146.74      0.72 o 
  -4   0   6       48.95       55.42      0.96 o 
  -3   0   6       42.05       21.93     11.32 o 
  -2   0   6      476.67      483.35     10.36 o 
  -1   0   6      229.00      246.25      0.96 o 
   0   0   6        0.02        0.00      0.72 o 
   2   0   6      767.09      827.67      2.17 o 
   4   0   6       15.42       15.42      0.72 o 
   5   0   6       38.58       46.26      0.96 o 
   6   0   6        3.17        3.86      0.72 o 
   7   0   6       61.49       57.11      0.72 o 
   8   0   6        6.75        8.19      1.45 o 
   9   0   6       12.52       12.77      1.45 o 
  10   0   6       14.62       18.07      2.65 o 
  -9   1   6      115.71      116.14      4.10 o 
  -8   1   6        0.19       -0.72      1.69 o 
  -7   1   6        4.32        2.65      1.45 o 
  -6   1   6       20.14       29.88      1.45 o 
  -5   1   6      119.30       95.90      1.20 o 
  -4   1   6      329.15      348.18      3.61 o 
  -3   1   6      430.00      432.75      1.45 o 
  -2   1   6       91.66       44.82     25.78 o 
  -1   1   6        5.30        5.78      0.72 o 
   0   1   6      444.37      459.50      1.20 o 
   2   1   6       12.38       16.63      0.72 o 
   3   1   6        8.01        3.61      1.93 o 
   4   1   6       24.42       27.71      0.96 o 
   5   1   6       48.32       54.46      0.96 o 
   6   1   6      100.78      113.49      0.96 o 
   7   1   6       36.20       41.44      0.72 o 
   8   1   6       15.40       12.53      1.69 o 
   9   1   6        0.24        0.24      0.72 o 
  10   1   6        2.92        3.37      1.69 o 
  -8   2   6       15.02       14.22      1.69 o 
  -7   2   6       29.43       30.60      1.45 o 
  -6   2   6       22.14       24.34      0.96 o 
  -5   2   6      160.53      155.66      1.20 o 
  -4   2   6      181.60      200.71      1.45 o 
  -3   2   6      128.32      115.42      0.96 o 
  -2   2   6        0.21        0.24      0.96 o 
  -1   2   6      299.93      340.71      8.43 o 
   0   2   6      164.14      151.32      2.41 o 
   1   2   6       24.57       25.78      0.48 o 
   2   2   6       18.12       15.66      0.72 o 
   3   2   6       20.59       26.99      0.72 o 
   4   2   6      115.75      136.14      2.17 o 
   5   2   6       79.83       78.31      0.96 o 
   6   2   6      134.55      143.13      2.65 o 
   7   2   6        7.24        7.23      0.48 o 
   8   2   6        0.39        1.45      0.72 o 
   9   2   6       30.94       27.71      0.72 o 
  10   2   6       38.39       36.87      3.86 o 
  -8   3   6       92.35       93.01      1.93 o 
  -7   3   6       19.82       18.07      1.45 o 
  -6   3   6        1.80        1.93      1.20 o 
  -5   3   6        7.12        5.78      0.96 o 
  -4   3   6      169.84      199.03      1.93 o 
  -3   3   6      923.56      973.21      4.58 o 
  -2   3   6        1.34        0.96      0.96 o 
  -1   3   6      302.98      292.52      7.71 o 
   0   3   6        7.79        7.47      0.72 o 
   1   3   6        0.27       -0.48      0.48 o 
   2   3   6       20.82       19.76      1.20 o 
   3   3   6       16.14       12.53      0.48 o 
   4   3   6       24.08       23.61      0.96 o 
   5   3   6       23.42       22.17      0.96 o 
   6   3   6       24.37       20.72      0.48 o 
   7   3   6        1.72        2.65      0.96 o 
   8   3   6       49.83       51.32      1.20 o 
   9   3   6        7.64        8.19      1.69 o 
  10   3   6        0.72        0.96      1.20 o 
  11   3   6        5.31        5.30      1.20 o 
  -7   4   6        9.00       11.57      1.69 o 
  -6   4   6        1.18        0.24      1.45 o 
  -5   4   6       41.24       47.23      1.45 o 
  -4   4   6        6.24        8.67      1.20 o 
  -3   4   6       41.28       35.42      0.96 o 
  -2   4   6       19.90       16.38      0.48 o 
  -1   4   6        5.80        6.51      0.72 o 
   1   4   6      251.08      271.07      2.17 o 
   2   4   6       47.71       49.40      0.72 o 
   3   4   6       22.05       25.54      0.48 o 
   4   4   6        0.51        0.72      0.72 o 
   5   4   6      262.54      265.77      0.96 o 
   6   4   6        0.35        0.24      0.96 o 
   7   4   6       34.62       33.01      1.93 o 
   8   4   6       28.97       25.78      1.20 o 
   9   4   6        0.00        0.48      0.48 o 
  10   4   6        0.65        0.24      0.96 o 
  11   4   6        0.42        0.72      1.45 o 
  -7   5   6        3.14        4.82      1.69 o 
  -6   5   6      148.90      146.98      1.93 o 
  -5   5   6        9.30        7.71      1.45 o 
  -4   5   6       47.83       50.36      1.20 o 
  -3   5   6        2.25        3.37      0.96 o 
  -2   5   6       93.25       71.32      0.96 o 
  -1   5   6       99.27       90.36      0.72 o 
   0   5   6       82.12       76.86      0.72 o 
   1   5   6       98.37       87.23      1.69 o 
   2   5   6        0.73        0.96      0.48 o 
   3   5   6        1.85        1.69      0.48 o 
   4   5   6       83.98       82.17      2.65 o 
   5   5   6      276.05      251.31     11.08 o 
   6   5   6       19.54       17.35      1.45 o 
   7   5   6        6.55        7.47      1.45 o 
   8   5   6        0.06        0.96      0.48 o 
   9   5   6        2.11        2.89      1.20 o 
  10   5   6        3.88        6.51      1.45 o 
  11   5   6        0.51        0.00      0.96 o 
  -6   6   6        2.89        3.61      3.13 o 
  -5   6   6       18.04       17.59      1.20 o 
  -4   6   6       19.02       20.24      0.96 o 
  -3   6   6      102.46      105.54      1.20 o 
  -2   6   6       77.54       76.62      0.96 o 
  -1   6   6        1.78        2.41      0.72 o 
   0   6   6       45.59       38.07      2.17 o 
   1   6   6       22.74       16.87      1.69 o 
   3   6   6      323.22      311.79      1.93 o 
   4   6   6       86.99       90.36      1.45 o 
   5   6   6       11.45        7.71      2.65 o 
   6   6   6       21.03       18.07      1.20 o 
   7   6   6       62.96       48.19      5.30 o 
   8   6   6        0.45        0.48      0.72 o 
   9   6   6        1.05        0.96      0.48 o 
  -5   7   6        2.00        4.10      0.96 o 
  -4   7   6       18.03       17.11      1.45 o 
  -3   7   6        3.87        5.06      0.96 o 
  -2   7   6       23.77       23.85      0.96 o 
  -1   7   6        0.01        0.00      0.72 o 
   0   7   6       64.07       69.88      0.96 o 
   1   7   6        1.27        0.24      0.72 o 
   3   7   6        0.19        1.45      1.20 o 
   5   7   6       66.32       66.98      1.45 o 
   6   7   6       18.44       16.14      1.45 o 
   7   7   6        2.33        0.00      1.45 o 
   8   7   6       26.04       29.88      1.45 o 
   9   7   6       14.53       21.69      1.45 o 
  -4   8   6        0.32        0.48      1.45 o 
  -3   8   6       14.34       17.11      1.20 o 
  -2   8   6        6.61        9.16      1.20 o 
  -1   8   6       28.92       29.88      1.45 o 
   0   8   6       14.16       13.01      0.96 o 
   1   8   6        1.31        1.45      0.48 o 
   2   8   6        4.32        4.82      0.96 o 
   3   8   6        6.03        7.23      1.20 o 
   5   8   6       23.89       22.41      1.45 o 
   6   8   6       12.48       11.57      1.45 o 
   7   8   6        3.71       -0.72      1.45 o 
   8   8   6        4.71        4.34      1.45 o 
   9   8   6       27.97       28.91      1.69 o 
  10   8   6        6.53       11.57      1.69 o 
  -2   9   6        3.92        3.61      0.48 o 
  -1   9   6        0.28        0.48      0.96 o 
   0   9   6       19.01       20.48      0.72 o 
   1   9   6        0.41        0.00      0.48 o 
   2   9   6        5.15        5.30      1.45 o 
   3   9   6        4.75        7.95      1.45 o 
   4   9   6       31.08       33.25      1.69 o 
   5   9   6        2.64        2.41      1.45 o 
   6   9   6        0.23        5.54      1.45 o 
   7   9   6       13.15       12.77      1.69 o 
   9   9   6        0.23       -0.48      1.69 o 
  -1  10   6        0.18        1.20      0.96 o 
   0  10   6       32.81       26.26      1.45 o 
   1  10   6       23.78       24.58      1.45 o 
   2  10   6        7.49        6.51      1.45 o 
   3  10   6        9.03        8.92      1.45 o 
   4  10   6        0.48        3.61      1.45 o 
   6  10   6        1.99        2.89      1.69 o 
   7  10   6       22.37       22.89      1.93 o 
   8  10   6        3.49        3.61      1.93 o 
   2  11   6       17.29       20.72      1.45 o 
   3  11   6       10.12       13.25      1.69 o 
   4  11   6        4.07        4.82      1.69 o 
   5  11   6       15.92       18.07      1.93 o 
   6  11   6        6.12        3.61      3.86 o 
  -6  -9   7        3.98        2.65      0.96 o 
  -5  -9   7        6.84        5.54      1.93 o 
  -4  -9   7        2.32        3.37      1.69 o 
  -3  -9   7        2.50        1.69      1.93 o 
  -2  -9   7        0.16       -0.24      1.20 o 
  -1  -9   7        9.23       10.60      0.96 o 
   0  -9   7        7.15        6.26      1.45 o 
   1  -9   7        2.56        6.26      1.69 o 
  -7  -8   7        2.30        2.65      1.20 o 
  -6  -8   7        1.04        0.72      1.69 o 
  -5  -8   7        4.36        5.54      0.96 o 
  -4  -8   7        0.11        1.45      2.89 o 
  -3  -8   7        0.49       -0.72      0.72 o 
  -2  -8   7        8.87       10.12      1.20 o 
  -1  -8   7        5.19        3.37      2.17 o 
   0  -8   7        1.25        2.17      1.69 o 
   1  -8   7       10.95       11.81      0.96 o 
   2  -8   7        0.65        1.69      0.72 o 
   3  -8   7        0.00       -0.96      1.93 o 
  -8  -7   7        1.73        4.34      1.69 o 
  -7  -7   7        6.89        5.30      2.65 o 
  -6  -7   7        0.46        1.69      1.45 o 
  -5  -7   7       44.22       41.68      2.65 o 
  -4  -7   7       27.18       21.69      7.47 o 
  -3  -7   7        6.50        8.19      1.20 o 
  -2  -7   7        1.94        1.93      1.20 o 
  -1  -7   7       18.25       21.20      0.72 o 
   0  -7   7        0.25        0.24      1.20 o 
   1  -7   7        0.11        1.45      1.45 o 
   2  -7   7        3.19        4.34      1.45 o 
   3  -7   7        4.10        4.10      1.69 o 
  -9  -6   7        0.00        0.72      0.96 o 
  -8  -6   7        6.05        6.26      1.93 o 
  -7  -6   7       12.37       13.49      1.69 o 
  -6  -6   7        5.69        5.54      1.45 o 
  -5  -6   7      110.42      105.78      3.13 o 
  -4  -6   7       35.43       38.79      2.89 o 
  -3  -6   7       38.48       21.93      9.64 o 
  -2  -6   7        0.49        0.96      0.96 o 
  -1  -6   7        7.58        7.95      1.45 o 
   0  -6   7       14.74       13.49      1.69 o 
   1  -6   7        3.83        3.13      0.72 o 
   2  -6   7       12.94       14.94      1.45 o 
   3  -6   7       18.15       18.79      1.69 o 
   4  -6   7        1.77        1.93      0.96 o 
   5  -6   7        1.25        0.72      1.20 o 
  -9  -5   7        0.07        0.72      1.45 o 
  -8  -5   7       23.35       23.37      2.41 o 
  -7  -5   7       13.17       13.98      0.96 o 
  -6  -5   7        4.28        5.06      1.20 o 
  -5  -5   7        3.70        2.17      2.17 o 
  -4  -5   7       10.60        7.47      2.89 o 
  -3  -5   7       46.21       46.99      4.10 o 
  -1  -5   7       30.52       41.93      1.20 o 
   0  -5   7        0.00        0.96      0.96 o 
   1  -5   7       26.48       27.95      1.45 o 
   2  -5   7        7.22        5.78      1.20 o 
   3  -5   7      119.83       96.62     10.60 o 
  -9  -4   7        1.26        2.41      1.45 o 
  -8  -4   7       18.50       19.52      1.69 o 
  -7  -4   7       19.26       18.31      0.72 o 
  -5  -4   7      113.93      106.26      1.45 o 
  -4  -4   7       54.19       58.79      1.20 o 
  -3  -4   7        1.24        0.48      1.45 o 
  -2  -4   7       25.73       26.75      1.20 o 
   0  -4   7        9.68       13.25      0.96 o 
   2  -4   7       56.54       56.14      2.89 o 
   3  -4   7        1.80        1.93      1.20 o 
   4  -4   7        4.59       11.57      1.45 o 
   5  -4   7        3.81        4.10      0.96 o 
   6  -4   7        1.25        4.10      0.96 o 
   7  -4   7        0.84        0.72      1.69 o 
  -9  -3   7        0.30       -1.20      2.41 o 
  -8  -3   7        3.85        3.61      1.20 o 
  -7  -3   7       13.73       14.94      1.45 o 
  -6  -3   7        6.20        7.71      1.20 o 
  -5  -3   7       17.34       22.41      0.96 o 
  -4  -3   7      136.29      135.42      1.45 o 
  -3  -3   7        0.80        0.96      0.96 o 
  -2  -3   7       71.25       69.39      2.65 o 
  -1  -3   7      117.35      128.19      1.20 o 
   0  -3   7       29.34       27.95      0.96 o 
   2  -3   7        1.43       -0.24      1.20 o 
   3  -3   7       63.67       86.98      1.69 o 
   4  -3   7        3.70        8.19      1.69 o 
   5  -3   7        1.41        0.48      1.45 o 
   6  -3   7        1.87        1.69      0.96 o 
  -9  -2   7        1.56       -0.24      2.17 o 
  -8  -2   7        0.36       -1.20      1.20 o 
  -7  -2   7       38.23        4.82      1.45 o 
  -6  -2   7       12.58       11.08      0.96 o 
  -5  -2   7        0.53       -0.72      0.72 o 
  -4  -2   7       43.48       36.87      0.72 o 
  -3  -2   7       37.35       31.32      0.72 o 
  -2  -2   7        7.28        9.88      0.96 o 
  -1  -2   7       55.23       54.94      1.20 o 
   0  -2   7      145.36      155.66     10.84 o 
   3  -2   7       13.79       15.18      1.20 o 
   4  -2   7      106.93      122.16      1.69 o 
   5  -2   7       10.77        7.95      1.45 o 
   6  -2   7       13.74       15.18      1.45 o 
  -9  -1   7        3.91        3.37      2.17 o 
  -8  -1   7       87.90      101.68      1.69 o 
  -7  -1   7       11.50       12.05      1.69 o 
  -6  -1   7       46.38       40.00      1.69 o 
  -5  -1   7      646.61      568.41      7.47 o 
  -4  -1   7      258.56      246.50      1.45 o 
  -3  -1   7        4.26        3.86      0.72 o 
  -2  -1   7      108.43      113.49      1.20 o 
  -1  -1   7       82.13       80.72      3.61 o 
   0  -1   7        9.33       10.12      0.96 o 
   1  -1   7       36.33       37.11      0.96 o 
   3  -1   7        5.19        6.75      0.96 o 
   4  -1   7       28.54       33.97      1.20 o 
   5  -1   7       16.87       16.14      1.20 o 
   6  -1   7       24.56       21.93      1.45 o 
   7  -1   7        5.44        4.34      0.48 o 
   9  -1   7        6.08        5.78      1.45 o 
  -9   0   7        0.12       -0.24      2.65 o 
  -8   0   7       27.71       27.23      1.93 o 
  -7   0   7        1.05        2.41      1.20 o 
  -6   0   7       46.14       38.79      1.20 o 
  -5   0   7      181.49      160.47      2.65 o 
  -4   0   7      370.61      123.85     86.98 o 
  -3   0   7       68.50       73.01      0.96 o 
  -2   0   7      188.05      185.05      1.20 o 
  -1   0   7       67.72       71.56      0.96 o 
   0   0   7       32.78       -0.96      0.96 o 
   3   0   7        9.90        7.71      4.58 o 
   4   0   7       38.18       45.54      1.20 o 
   5   0   7      120.53      125.78      1.45 o 
   6   0   7       16.12       13.98      1.20 o 
   7   0   7        1.98        4.58      0.72 o 
   8   0   7       10.99       10.36      0.96 o 
   9   0   7        4.36        6.75      1.45 o 
  -8   1   7       26.39       33.97      2.89 o 
  -7   1   7        4.89        5.54      1.45 o 
  -6   1   7       98.17      104.09      1.45 o 
  -5   1   7       17.03       18.07      0.72 o 
  -4   1   7        2.17        5.54      0.96 o 
  -3   1   7       54.00       57.59      2.17 o 
  -2   1   7       20.18       26.02      0.96 o 
  -1   1   7        0.79        0.00      0.72 o 
   0   1   7      226.46      276.61      1.20 o 
   1   1   7      494.71      619.73      1.69 o 
   2   1   7       31.64       44.34      1.45 o 
   3   1   7       37.00       47.23      1.20 o 
   4   1   7       13.47       12.29      0.72 o 
   5   1   7       23.92       20.24      1.20 o 
   6   1   7      112.55      113.01      1.20 o 
   7   1   7        8.73       13.01      1.69 o 
   8   1   7        0.47        0.72      0.72 o 
   9   1   7        0.46        0.96      1.20 o 
  10   1   7        0.46        0.00      1.45 o 
  -8   2   7       41.21       47.95      1.93 o 
  -7   2   7       32.27       39.28      2.41 o 
  -6   2   7       12.63       14.22      1.69 o 
  -5   2   7        2.74        4.82      1.93 o 
  -4   2   7       43.74       49.15      0.96 o 
  -3   2   7       54.26       54.70      0.96 o 
  -2   2   7      145.82       71.56     24.10 o 
  -1   2   7      232.18      231.07      3.61 o 
   0   2   7      113.44      118.79      1.93 o 
   1   2   7        0.22        2.41      1.45 o 
   2   2   7      246.97      265.05     20.00 o 
   4   2   7       16.72       17.59      0.72 o 
   5   2   7       15.39       18.55      0.96 o 
   6   2   7       22.30       22.17      1.20 o 
   7   2   7        1.51        2.41      0.96 o 
   8   2   7        4.95        9.40      1.20 o 
   9   2   7        6.78        3.13      0.72 o 
  10   2   7        6.43        6.02      1.45 o 
  -7   3   7        0.30        6.02      1.45 o 
  -6   3   7        4.09        4.58      1.45 o 
  -5   3   7        4.77        4.82      0.96 o 
  -4   3   7      110.47      119.75      1.45 o 
  -3   3   7       12.00       14.94      0.96 o 
  -2   3   7      554.45      535.40      2.65 o 
  -1   3   7      264.72      253.00      2.17 o 
   0   3   7        6.58        7.23      0.72 o 
   2   3   7        0.99        0.96      0.48 o 
   3   3   7       41.09       46.26      2.65 o 
   4   3   7        8.59        8.43      0.72 o 
   5   3   7        5.04        7.47      0.72 o 
   6   3   7        4.06        1.69      0.96 o 
   7   3   7        0.02        2.65      0.96 o 
   8   3   7       20.82       22.89      1.20 o 
   9   3   7       14.79       13.98      0.96 o 
  10   3   7        1.05        2.89      1.45 o 
  -7   4   7        3.97        5.78      1.69 o 
  -5   4   7      125.26      133.01      1.69 o 
  -4   4   7       28.08       29.88      1.45 o 
  -3   4   7       17.46       20.00      1.20 o 
  -2   4   7      876.67      878.27      2.41 o 
  -1   4   7       91.52       81.44      1.45 o 
   0   4   7       22.46       25.06      0.48 o 
   1   4   7      112.82      110.12      0.72 o 
   2   4   7      181.56      167.70      0.72 o 
   3   4   7      169.41      158.79      0.72 o 
   4   4   7       40.96       40.00      2.17 o 
   5   4   7      261.21      257.10      3.37 o 
   6   4   7       53.16       62.89      1.45 o 
   8   4   7        6.19        7.95      1.20 o 
   9   4   7        1.91        2.65      0.72 o 
  10   4   7        4.32        3.61      0.72 o 
  -5   5   7       14.77       15.90      1.45 o 
  -4   5   7        0.26        1.20      1.20 o 
  -3   5   7       25.67       29.16      2.17 o 
  -2   5   7       93.16      109.87      1.45 o 
  -1   5   7        1.78        0.00      0.72 o 
   0   5   7       20.02       20.00      1.20 o 
   1   5   7       19.03       23.85      0.48 o 
   2   5   7        1.79        0.72      0.96 o 
   3   5   7      144.55      151.08      0.72 o 
   4   5   7      279.18      288.18     13.49 o 
   5   5   7       77.01       76.38      1.93 o 
   6   5   7      173.43      186.74      1.69 o 
   7   5   7       17.56       18.55      0.72 o 
   8   5   7        0.20        0.48      0.72 o 
   9   5   7        1.36        0.24      0.96 o 
  10   5   7        2.30        4.58      1.20 o 
  -5   6   7        0.01        3.61      1.45 o 
  -4   6   7       38.16       45.54      1.45 o 
  -3   6   7       97.74      104.81      1.45 o 
  -2   6   7       12.73       12.53      0.96 o 
  -1   6   7        9.72        8.67      0.72 o 
   0   6   7       33.20       36.14      0.48 o 
   1   6   7        2.76        1.45      0.48 o 
   2   6   7       21.32       19.04      1.20 o 
   3   6   7      123.71      111.56      3.37 o 
   4   6   7       10.07        9.40      0.96 o 
   5   6   7       29.44       22.41      2.89 o 
   6   6   7       52.10       46.99      2.41 o 
   7   6   7       76.52       60.72      0.48 o 
   8   6   7        1.69        1.45      0.24 o 
   9   6   7        0.39        1.45      1.45 o 
  10   6   7        0.61       -0.96      1.45 o 
  -4   7   7       12.73       12.29      2.41 o 
  -3   7   7       28.86       30.36      1.20 o 
  -2   7   7       11.34       13.25      0.96 o 
  -1   7   7       24.47       25.78      0.96 o 
   0   7   7       49.42       44.34      1.69 o 
   2   7   7      135.60      110.36      3.13 o 
   3   7   7        6.88        8.43      1.45 o 
   4   7   7        0.02       -1.45      1.45 o 
   5   7   7       29.23       31.32      2.89 o 
   6   7   7       40.58       38.07      1.45 o 
   7   7   7        8.30        7.47      1.45 o 
   8   7   7        0.84       -0.24      1.45 o 
   9   7   7       28.10       25.06      1.69 o 
  10   7   7        4.22        2.17      1.45 o 
  -3   8   7       15.89       17.83      0.72 o 
  -2   8   7       28.74       33.25      2.65 o 
  -1   8   7       57.88       61.68      0.96 o 
   0   8   7       16.99       16.63      0.72 o 
   1   8   7       16.72       14.22      0.72 o 
   2   8   7       51.24       41.93      1.20 o 
   3   8   7        0.35        0.48      1.45 o 
   4   8   7        3.87        2.41      1.45 o 
   5   8   7       40.81       40.24      1.69 o 
   6   8   7        0.08        2.89      1.69 o 
   7   8   7        0.56        0.24      1.45 o 
   8   8   7        8.46        6.51      1.45 o 
   9   8   7        0.48        4.10      1.69 o 
  -2   9   7        1.32        1.45      0.48 o 
  -1   9   7        0.21       -0.24      0.96 o 
   0   9   7        5.91        7.23      0.48 o 
   1   9   7       40.91       43.61      1.45 o 
   2   9   7       11.98        8.67      1.45 o 
   3   9   7        0.01        2.41      1.45 o 
   4   9   7       40.58       42.17      1.93 o 
   5   9   7        4.58        2.41      1.69 o 
   6   9   7        0.05        4.10      1.45 o 
   7   9   7       13.18       15.42      1.69 o 
   8   9   7       39.66       40.00      2.17 o 
   0  10   7       33.93       41.20      1.69 o 
   1  10   7        5.32        7.47      1.69 o 
   2  10   7        2.27        4.82      1.69 o 
   3  10   7       10.24       12.05      1.93 o 
   4  10   7        3.89        3.86      3.37 o 
   5  10   7        0.90       -1.69      1.69 o 
   6  10   7        4.82        4.10      1.93 o 
   7  10   7       19.86       16.38      1.93 o 
  -4  -9   8        3.43        1.93      1.93 o 
  -3  -9   8        8.30       11.32      2.17 o 
  -2  -9   8        1.08        1.93      1.93 o 
  -1  -9   8        4.04        5.06      1.93 o 
  -6  -8   8       11.46       13.98      3.13 o 
  -5  -8   8       15.59       12.29      0.96 o 
  -4  -8   8        0.73       -0.96      0.96 o 
  -3  -8   8        9.21        6.75      0.96 o 
  -2  -8   8       14.65       16.87      2.65 o 
  -1  -8   8        1.12        1.20      0.72 o 
   0  -8   8        3.37        1.93      1.69 o 
   1  -8   8        8.90        8.67      2.89 o 
   2  -8   8        0.38        1.93      1.20 o 
  -7  -7   8        7.41        7.47      0.96 o 
  -6  -7   8        5.48        5.78      1.45 o 
  -5  -7   8        4.91        8.92      1.45 o 
  -4  -7   8        4.84        4.10      0.96 o 
  -3  -7   8       48.53       44.82      1.45 o 
  -2  -7   8       15.42       15.42      1.20 o 
  -1  -7   8        0.82        1.69      1.45 o 
   0  -7   8       10.10        7.23      1.69 o 
   1  -7   8        5.19        3.86      1.20 o 
   2  -7   8        3.62        3.37      0.96 o 
   3  -7   8        2.17        3.61      1.93 o 
  -8  -6   8        4.99        6.26      0.96 o 
  -7  -6   8       14.41       13.73      1.20 o 
  -6  -6   8       13.87        8.19      3.86 o 
  -5  -6   8       33.14       34.46      1.93 o 
  -4  -6   8      202.12      219.03      3.37 o 
  -3  -6   8        3.42        5.06      1.45 o 
  -2  -6   8       10.77        8.43      1.20 o 
  -1  -6   8        0.01        0.96      0.96 o 
   0  -6   8       14.22       14.94      1.45 o 
   1  -6   8        0.02        0.24      0.96 o 
   2  -6   8        2.34        1.20      1.20 o 
   3  -6   8        1.56        1.93      1.69 o 
   4  -6   8        0.14        0.24      1.93 o 
   5  -6   8        0.74       -1.20      1.20 o 
  -8  -5   8       20.32       17.83      2.65 o 
  -7  -5   8       26.26       29.16      1.45 o 
  -6  -5   8        3.65        3.86      0.96 o 
  -5  -5   8       24.66       21.20      1.45 o 
  -4  -5   8      117.23      143.85      1.69 o 
  -3  -5   8        9.08       13.73      2.89 o 
  -2  -5   8       12.63       20.00      1.45 o 
   0  -5   8        1.20        0.72      0.96 o 
   1  -5   8        1.24        2.65      1.20 o 
   2  -5   8        9.25       12.77      0.96 o 
   3  -5   8       70.79       76.14      5.06 o 
   4  -5   8        0.88        1.45      1.69 o 
   5  -5   8        9.27        6.26      1.93 o 
   6  -5   8        0.78       -2.17      2.17 o 
  -9  -4   8        4.12        4.58      1.20 o 
  -8  -4   8       27.08       30.60      1.45 o 
  -7  -4   8        1.77        1.20      0.96 o 
  -6  -4   8        9.93       11.81      1.20 o 
  -5  -4   8       16.53       16.38      1.45 o 
  -4  -4   8       21.71       21.69      0.72 o 
  -3  -4   8        0.65        1.45      0.96 o 
  -2  -4   8       34.69        3.86      1.45 o 
  -1  -4   8       13.60       16.63      1.20 o 
   0  -4   8        9.72        9.16      1.20 o 
   1  -4   8        5.14        5.78      1.20 o 
   2  -4   8       16.29       17.83      1.45 o 
   3  -4   8        5.47        7.95      1.20 o 
   5  -4   8        9.61       13.01      1.69 o 
   6  -4   8        0.15        1.20      1.45 o 
  -9  -3   8       35.89       45.54      1.20 o 
  -8  -3   8       17.80       20.00      0.96 o 
  -6  -3   8       35.48       35.90      1.20 o 
  -5  -3   8      194.49      181.20      1.69 o 
  -4  -3   8       12.83       16.63      1.45 o 
  -3  -3   8       59.57       53.97      1.20 o 
  -2  -3   8        0.17       -0.96      1.20 o 
   0  -3   8       36.53       35.42      1.20 o 
   2  -3   8       20.38       19.76      1.20 o 
   3  -3   8        4.96        2.17      1.45 o 
   4  -3   8        7.87        5.78      1.69 o 
   5  -3   8        2.60        1.69      1.45 o 
   6  -3   8        1.60        1.93      1.45 o 
  -9  -2   8       12.60       16.38      1.20 o 
  -8  -2   8        0.39        1.69      0.96 o 
  -7  -2   8       21.73       29.64      1.45 o 
  -6  -2   8       27.08       24.10      0.96 o 
  -5  -2   8        9.52       10.60      1.45 o 
  -4  -2   8      165.69      148.43      1.45 o 
  -3  -2   8       18.20       23.13      1.20 o 
  -2  -2   8       75.91       83.13      2.89 o 
  -1  -2   8       51.42       15.90      1.20 o 
   0  -2   8      160.11      157.10     10.36 o 
   1  -2   8        2.43        0.96      0.96 o 
   3  -2   8       28.24       16.38      8.43 o 
   4  -2   8        5.96        6.99      1.45 o 
   5  -2   8       14.59       11.32      1.45 o 
   6  -2   8        3.84        5.54      1.93 o 
  -8  -1   8        9.80        8.67      0.96 o 
  -7  -1   8        6.44        4.10      2.89 o 
  -6  -1   8        0.23       -0.96      1.45 o 
  -5  -1   8        2.28        3.86      1.20 o 
  -4  -1   8       56.64       64.33      1.45 o 
  -3  -1   8       24.16       20.96      1.20 o 
  -2  -1   8       10.37        9.88      0.96 o 
  -1  -1   8      356.59       44.82    126.02 o 
   0  -1   8        9.94       14.22      2.17 o 
   1  -1   8       53.95       57.83      1.20 o 
   3  -1   8       92.04       91.08      3.86 o 
   4  -1   8       22.29       23.61      1.69 o 
   5  -1   8        0.35        2.89      1.20 o 
   6  -1   8       19.84       22.41      1.45 o 
   7  -1   8        0.31        0.24      1.69 o 
  -8   0   8       98.99      118.79      3.86 o 
  -7   0   8        5.31        8.67      0.72 o 
  -6   0   8        8.14        6.26      1.20 o 
  -5   0   8       12.41       16.38      0.72 o 
  -4   0   8       57.34       48.67      1.20 o 
  -3   0   8      206.03      187.70      1.45 o 
  -2   0   8      226.98      217.82      1.45 o 
  -1   0   8       46.85       55.66      1.20 o 
   0   0   8       22.24       27.47      1.20 o 
   1   0   8      222.71      244.09      1.45 o 
   3   0   8       24.90       26.26      0.96 o 
   4   0   8       11.53        6.75      3.86 o 
   5   0   8        1.02        2.17      1.45 o 
   6   0   8        9.41       11.32      1.45 o 
   7   0   8       11.56       13.25      0.96 o 
   8   0   8       14.62       12.29      0.72 o 
   9   0   8        0.21       -1.45      1.45 o 
  -8   1   8        7.96        6.75      1.93 o 
  -7   1   8        3.92        4.58      1.69 o 
  -6   1   8       61.01       63.13      0.96 o 
  -5   1   8        0.29        0.72      0.96 o 
  -4   1   8       22.88        8.67      5.30 o 
  -3   1   8       82.64       84.82      1.20 o 
  -2   1   8       79.71       77.83      1.20 o 
  -1   1   8       19.47       17.83      0.96 o 
   0   1   8      105.77      115.18      4.10 o 
   2   1   8        7.55       10.36      0.96 o 
   3   1   8        0.01        0.48      0.96 o 
   4   1   8        1.00        1.20      0.96 o 
   5   1   8        8.96        8.43      0.96 o 
   6   1   8       19.01       21.69      0.96 o 
   7   1   8       27.43       31.56      1.45 o 
   8   1   8        4.99        3.86      0.72 o 
   9   1   8        0.16       -0.48      0.72 o 
  -7   2   8      120.89      122.16      1.45 o 
  -6   2   8       13.11       12.53      0.72 o 
  -5   2   8       12.02       12.29      0.72 o 
  -4   2   8        1.12        0.24      1.45 o 
  -3   2   8       43.54       42.89      3.37 o 
  -2   2   8      998.97      969.84      2.41 o 
  -1   2   8        4.82        6.02      1.20 o 
   0   2   8      111.33      100.24      2.65 o 
   1   2   8        1.77        0.96      0.48 o 
   2   2   8       15.96       11.32      0.96 o 
   5   2   8        6.68        7.23      0.48 o 
   7   2   8        5.22        5.54      0.96 o 
   8   2   8        0.90        1.69      0.96 o 
   9   2   8        4.40        3.61      0.72 o 
  -7   3   8       17.21       19.52      1.69 o 
  -6   3   8       37.44       46.74      0.96 o 
  -5   3   8        0.77       -0.48      0.96 o 
  -4   3   8       45.42       55.90      2.65 o 
  -3   3   8        3.16        2.89      0.96 o 
  -2   3   8       32.63       27.95      0.72 o 
  -1   3   8       14.42       11.57      0.72 o 
   0   3   8        8.50        8.67      0.48 o 
   1   3   8       33.87       29.88      0.72 o 
   2   3   8      125.80      133.25      1.69 o 
   3   3   8        6.59        2.17      0.72 o 
   5   3   8        0.65        2.41      0.96 o 
   6   3   8       84.27       99.51      0.72 o 
   7   3   8        0.08        1.20      2.17 o 
   8   3   8        7.22        9.16      0.96 o 
  10   3   8        0.11        0.96      0.72 o 
  -6   4   8        1.10        0.72      1.69 o 
  -5   4   8      186.54      198.55      7.23 o 
  -4   4   8        6.23        7.23      0.72 o 
  -3   4   8        8.31        6.99      1.20 o 
  -2   4   8       42.35       42.17      0.96 o 
  -1   4   8      169.81      158.55      1.20 o 
   0   4   8        8.14        6.75      0.96 o 
   1   4   8      103.44       99.51      0.72 o 
   2   4   8       51.05       40.72      0.72 o 
   3   4   8        5.81        5.78      0.48 o 
   4   4   8       27.12       33.49      0.72 o 
   5   4   8       82.28       93.97      4.10 o 
   6   4   8       48.54       53.49      0.72 o 
   7   4   8        0.59        2.41      1.20 o 
   8   4   8        0.06       -0.24      1.20 o 
  10   4   8        0.29        0.48      1.20 o 
  -5   5   8        2.65        5.06      1.45 o 
  -4   5   8        9.88       12.05      1.45 o 
  -3   5   8       26.62       31.81      1.20 o 
  -2   5   8       86.51       95.42      0.96 o 
  -1   5   8       19.26       19.04      0.96 o 
   0   5   8       12.28       13.01      0.96 o 
   1   5   8        9.32        8.67      0.72 o 
   2   5   8       81.21       75.18      1.69 o 
   3   5   8       41.37       44.34      0.48 o 
   4   5   8      269.51      236.38      0.96 o 
   5   5   8       27.80       25.54      1.45 o 
   6   5   8        1.48       -1.20      1.45 o 
   7   5   8        0.14        2.17      1.45 o 
   9   5   8        3.25        1.45      1.69 o 
  10   5   8        1.08        5.30      1.20 o 
  -5   6   8        3.80        7.71      1.45 o 
  -4   6   8        0.22        1.69      1.45 o 
  -3   6   8       20.84       19.28      1.20 o 
  -2   6   8        6.62        5.30      0.96 o 
  -1   6   8        5.12        6.75      0.72 o 
   0   6   8        2.78        1.20      1.45 o 
   1   6   8       33.16       30.36      0.72 o 
   2   6   8        9.01        2.89      1.69 o 
   3   6   8       65.19       65.54      1.93 o 
   4   6   8        0.01        0.72      0.96 o 
   5   6   8       62.18       71.80      1.69 o 
   6   6   8       40.17       35.90      1.93 o 
   7   6   8        6.73        3.13      1.20 o 
   8   6   8        1.04       -1.45      1.45 o 
   9   6   8        5.71        6.99      1.45 o 
  -4   7   8       64.56       70.12      1.45 o 
  -3   7   8        4.95        9.16      1.20 o 
  -2   7   8       24.96       30.84      1.69 o 
  -1   7   8       11.84       16.14      0.96 o 
   0   7   8        9.75        9.64      0.72 o 
   1   7   8        0.01        0.48      0.72 o 
   3   7   8        4.40        3.61      1.45 o 
   4   7   8        4.31        5.06      1.20 o 
   5   7   8        1.34        2.89      1.45 o 
   6   7   8       17.26       13.98      1.45 o 
   7   7   8       11.71       10.12      3.13 o 
   8   7   8        2.40        6.02      1.69 o 
   9   7   8       10.07       12.53      1.45 o 
  -2   8   8      104.95      106.02      4.10 o 
  -1   8   8        6.46        6.99      1.45 o 
   0   8   8        2.58        4.58      0.96 o 
   1   8   8       22.25       18.31      1.69 o 
   2   8   8        0.03        0.24      1.45 o 
   3   8   8        0.01        5.30      1.45 o 
   4   8   8        9.31       12.05      1.45 o 
   5   8   8       16.52       13.01      1.45 o 
   6   8   8        2.84        2.41      1.69 o 
   7   8   8        0.98        6.02      1.69 o 
   8   8   8       16.72       13.98      1.69 o 
  -1   9   8        0.16        0.96      1.20 o 
   0   9   8        1.04        2.65      1.45 o 
   1   9   8       46.71       50.12      1.69 o 
   2   9   8       25.13       26.02      3.37 o 
   3   9   8        0.13        0.00      1.69 o 
   4   9   8       25.63       24.10      1.69 o 
   6   9   8        5.43        8.67      1.93 o 
   7   9   8        4.66        6.99      1.93 o 
   8   9   8       15.57       17.83      1.93 o 
   2  10   8        8.40        7.95      3.37 o 
   3  10   8       25.70       27.95      1.93 o 
   4  10   8        3.13        5.30      1.93 o 
   5  10   8        0.16       -0.48      1.93 o 
   6  10   8       29.78       28.43      1.93 o 
  -4  -8   9       23.61       22.17      1.69 o 
  -3  -8   9        9.37        9.64      1.69 o 
  -2  -8   9        2.14        0.72      1.45 o 
  -1  -8   9        0.15        3.13      1.20 o 
   0  -8   9        0.43        1.69      1.45 o 
  -6  -7   9        1.13        1.93      1.69 o 
  -5  -7   9        9.18        9.40      1.45 o 
  -4  -7   9       29.40       22.17      1.45 o 
  -3  -7   9       10.75       12.29      0.96 o 
  -2  -7   9        8.17        9.64      2.41 o 
  -1  -7   9        0.06        0.72      1.20 o 
   0  -7   9        3.66        2.41      0.96 o 
   1  -7   9        0.36       -0.48      0.72 o 
   2  -7   9        0.00        2.17      1.45 o 
  -7  -6   9        9.70       11.08      2.41 o 
  -6  -6   9        5.31        6.75      0.96 o 
  -5  -6   9        0.81        0.48      1.93 o 
  -4  -6   9        7.38        8.92      0.96 o 
  -3  -6   9        0.18        0.96      1.69 o 
  -2  -6   9        6.70       10.84      1.69 o 
  -1  -6   9       27.65       32.77      1.69 o 
   0  -6   9        9.74        7.71      1.45 o 
   1  -6   9        0.50        1.45      1.45 o 
   2  -6   9        1.21        1.93      1.20 o 
   3  -6   9        1.09        0.24      1.20 o 
   4  -6   9       22.20        8.43      4.58 o 
  -7  -5   9        9.74       10.36      1.20 o 
  -6  -5   9        0.95        1.93      1.69 o 
  -5  -5   9       20.95        4.10      6.99 o 
  -4  -5   9        9.53        6.51      1.69 o 
  -3  -5   9        1.80        1.93      1.69 o 
  -2  -5   9        1.51        1.20      1.69 o 
  -1  -5   9        0.15       -0.72      1.45 o 
   0  -5   9        0.31        1.45      1.45 o 
   1  -5   9        0.05       -1.20      1.45 o 
   2  -5   9        5.50       11.08      1.45 o 
   3  -5   9        5.29        6.75      2.41 o 
   4  -5   9        6.56        5.06      2.41 o 
   5  -5   9        4.09        6.26      1.93 o 
  -8  -4   9        0.02       -1.69      1.69 o 
  -7  -4   9        1.09        2.65      2.41 o 
  -6  -4   9        5.81       11.81      1.45 o 
  -5  -4   9        0.01       -0.48      1.45 o 
  -4  -4   9       18.27        9.64      4.34 o 
  -3  -4   9       62.40       73.25      1.69 o 
  -2  -4   9        0.09        1.45      1.45 o 
  -1  -4   9       18.43       20.00      1.20 o 
   0  -4   9       41.54       35.66      1.69 o 
   1  -4   9        6.66        6.99      1.45 o 
   2  -4   9       10.42       13.25      1.20 o 
   3  -4   9        0.50        1.20      0.96 o 
   4  -4   9       21.11       23.13      4.10 o 
   5  -4   9        0.21       -0.24      1.93 o 
   6  -4   9        1.45        2.41      2.65 o 
  -7  -3   9        6.52        6.02      2.17 o 
  -6  -3   9        8.60       14.22      1.45 o 
  -5  -3   9       17.20       19.76      1.45 o 
  -3  -3   9       64.37       28.91     20.24 o 
  -2  -3   9        3.15        4.10      1.45 o 
  -1  -3   9       37.52       35.66      1.45 o 
   2  -3   9        0.00        5.30      1.20 o 
   3  -3   9        2.31        1.20      1.93 o 
   4  -3   9        6.25        3.13      2.65 o 
   5  -3   9       41.12       36.62      1.69 o 
   6  -3   9        0.00       -0.96      0.96 o 
   7  -3   9        3.58        3.61      1.93 o 
  -8  -2   9        0.13        0.72      1.20 o 
  -7  -2   9       32.35       38.31      2.17 o 
  -6  -2   9       25.00       24.10      1.45 o 
  -5  -2   9       26.35       26.02      1.45 o 
  -4  -2   9      327.40      284.81      1.93 o 
  -3  -2   9       76.38       77.83      1.45 o 
  -2  -2   9       66.07       -1.20      1.20 o 
  -1  -2   9       83.81       90.12      1.45 o 
   1  -2   9        2.52        2.65      1.20 o 
   2  -2   9        1.84        0.72      1.20 o 
   4  -2   9        1.64        4.34      2.17 o 
   5  -2   9        0.94        0.24      1.69 o 
   6  -2   9        0.05       -0.24      0.72 o 
   7  -2   9        0.21       -1.93      1.93 o 
  -8  -1   9        0.11        1.45      2.17 o 
  -7  -1   9        8.46        6.99      1.69 o 
  -6  -1   9        5.77        6.51      1.45 o 
  -5  -1   9       44.56       40.00      2.89 o 
  -4  -1   9       75.82       70.60      1.45 o 
  -3  -1   9      143.54      132.28      1.45 o 
  -2  -1   9        6.09        8.19      1.20 o 
  -1  -1   9       49.76       60.72      2.41 o 
   0  -1   9       19.46       26.75      1.45 o 
   1  -1   9        0.75        2.41      1.45 o 
   3  -1   9        5.48        6.75      0.96 o 
   4  -1   9        0.34        1.93      1.20 o 
   5  -1   9        6.78        9.64      0.96 o 
   7  -1   9        4.70        5.54      2.41 o 
  -7   0   9       67.24       71.56      2.41 o 
  -6   0   9        1.75        3.37      1.45 o 
  -4   0   9       61.34       55.18      1.45 o 
  -3   0   9        6.66       10.36      1.20 o 
  -2   0   9       32.99       37.59      2.41 o 
  -1   0   9        1.75       -0.72      0.72 o 
   0   0   9       26.61       31.32      2.41 o 
   1   0   9      172.87      195.17     14.46 o 
   2   0   9       68.12       56.62      1.20 o 
   3   0   9        6.42        4.82      0.96 o 
   4   0   9       36.69       38.07      1.20 o 
   5   0   9        0.34        2.17      1.20 o 
   6   0   9       15.60       16.87      1.45 o 
   7   0   9        9.30        9.16      0.48 o 
   8   0   9        6.48        8.67      0.72 o 
  -7   1   9       41.00       51.32      2.17 o 
  -6   1   9       12.90       -1.69      1.69 o 
  -5   1   9       18.42       17.83      1.45 o 
  -4   1   9        0.98        2.89      1.20 o 
  -3   1   9        9.35       10.36      1.20 o 
  -2   1   9       55.39       53.01      1.20 o 
  -1   1   9       54.45       50.12      3.37 o 
   0   1   9      144.47       51.56     41.20 o 
   1   1   9       28.23       32.05      1.20 o 
   2   1   9       13.13       14.94      0.96 o 
   3   1   9      101.21      100.00      4.34 o 
   5   1   9        0.96        2.17      1.20 o 
   6   1   9        3.79        1.20      1.69 o 
   7   1   9        3.44        3.61      0.96 o 
   8   1   9        0.00        1.20      1.20 o 
  -7   2   9       38.18       45.06      1.93 o 
  -6   2   9        0.12       -1.45      2.17 o 
  -5   2   9       28.45       29.88      1.45 o 
  -4   2   9       24.97       25.30      1.45 o 
  -3   2   9       20.39       23.61      1.20 o 
  -2   2   9       91.10       85.54      1.45 o 
  -1   2   9      347.76      309.38      1.20 o 
   0   2   9       99.79       96.86      1.20 o 
   1   2   9        0.01        0.96      0.96 o 
   2   2   9        7.36        5.78      0.96 o 
   4   2   9        0.70        2.17      0.96 o 
   5   2   9        3.78        4.10      0.96 o 
   6   2   9        0.12        1.93      0.96 o 
   7   2   9        0.00        0.48      0.96 o 
   8   2   9        0.00        0.00      0.96 o 
   9   2   9        3.12        2.65      0.96 o 
  -6   3   9        1.56        2.89      1.20 o 
  -5   3   9       47.78       48.19      1.20 o 
  -4   3   9       62.56       64.33      2.41 o 
  -3   3   9       87.86       95.18      3.61 o 
  -2   3   9        0.23        0.96      1.20 o 
  -1   3   9      382.64      362.88      3.37 o 
   0   3   9      132.92      118.55      0.96 o 
   1   3   9        7.33        0.96      0.72 o 
   2   3   9       55.65       68.43      0.96 o 
   3   3   9       40.29       49.88      0.96 o 
   4   3   9      166.31      157.58      1.20 o 
   5   3   9        1.04       -0.24      0.72 o 
   6   3   9       45.10       43.85      1.20 o 
   7   3   9        1.67        3.37      0.72 o 
   8   3   9        6.49        5.54      2.17 o 
   9   3   9        2.20        3.86      1.20 o 
  -6   4   9       17.62       15.42      1.69 o 
  -5   4   9       66.28       69.64      0.96 o 
  -4   4   9       28.12       28.43      0.96 o 
  -3   4   9        3.82        4.34      1.20 o 
  -2   4   9       29.98       38.31      1.20 o 
  -1   4   9       51.40       56.62      0.96 o 
   0   4   9        1.08        0.96      0.72 o 
   1   4   9       16.48       17.35      0.72 o 
   2   4   9        9.47       10.12      0.72 o 
   3   4   9        0.25        0.24      0.72 o 
   4   4   9       66.67       75.66      4.58 o 
   5   4   9       85.31      109.87      1.45 o 
   6   4   9       37.99       39.76      2.41 o 
   7   4   9       50.71       52.53      1.45 o 
   9   4   9        0.00        1.20      0.96 o 
  -5   5   9       61.79       65.30      1.69 o 
  -4   5   9        0.06       -0.96      0.96 o 
  -3   5   9       46.89       53.73      1.69 o 
  -2   5   9       61.04       64.33      0.72 o 
  -1   5   9        1.50        1.45      0.72 o 
   0   5   9        0.34        2.89      0.96 o 
   1   5   9        1.07       -0.24      0.72 o 
   2   5   9        7.03        8.67      0.72 o 
   3   5   9       18.35       17.11      0.72 o 
   4   5   9       59.04       54.70      1.93 o 
   5   5   9        0.14       -0.96      1.93 o 
   6   5   9        0.21        1.93      0.96 o 
   7   5   9       34.07       33.73      0.96 o 
   8   5   9        7.35        5.30      1.45 o 
   9   5   9        7.98       10.12      0.72 o 
  -4   6   9        4.14        5.54      1.45 o 
  -3   6   9       12.03       11.08      1.20 o 
  -2   6   9       63.82       65.30      1.20 o 
  -1   6   9       10.14       14.94      0.96 o 
   0   6   9        6.45        7.47      0.48 o 
   1   6   9       92.74       83.61      0.96 o 
   2   6   9       23.49       22.89      0.72 o 
   3   6   9       53.18       44.34      0.48 o 
   4   6   9       10.31        8.67      1.69 o 
   5   6   9        1.80        0.96      0.48 o 
   6   6   9       32.38       30.60      0.48 o 
   7   6   9        4.08        1.93      1.69 o 
   8   6   9       15.03       14.46      1.45 o 
   9   6   9        2.97        6.26      1.69 o 
  -3   7   9       44.93       52.29      1.45 o 
  -2   7   9       21.26       21.93      0.96 o 
  -1   7   9       26.42       29.64      0.96 o 
   1   7   9       40.06       40.72      1.69 o 
   2   7   9       20.88       20.24      1.45 o 
   4   7   9        2.42        1.45      0.72 o 
   6   7   9       18.62       20.24      1.69 o 
   7   7   9        0.10        2.65      1.69 o 
   8   7   9        2.25        3.13      1.93 o 
  -1   8   9        1.94        1.45      1.20 o 
   0   8   9        2.72        1.45      1.45 o 
   1   8   9       13.16       13.98      1.69 o 
   2   8   9       12.72       15.66      1.69 o 
   3   8   9       39.92       42.65      1.93 o 
   4   8   9        6.90        7.47      1.69 o 
   5   8   9        8.74        9.64      1.69 o 
   6   8   9        9.51       10.60      1.69 o 
   8   8   9        8.52       10.60      1.93 o 
   1   9   9       38.18       38.55      1.93 o 
   2   9   9       12.50       11.32      1.93 o 
   3   9   9        2.23        0.00      1.93 o 
   4   9   9        3.73        2.41      1.69 o 
   5   9   9        7.03        4.58      1.69 o 
   6   9   9        0.62        1.45      1.93 o 
  -4  -7  10        4.64        6.51      2.17 o 
  -3  -7  10       35.85       24.82      6.26 o 
  -2  -7  10        1.72        1.20      1.45 o 
  -1  -7  10        0.43       -1.93      1.93 o 
   0  -7  10        0.23        3.86      1.69 o 
  -6  -6  10       17.42       23.37      1.93 o 
  -5  -6  10        6.32        6.99      2.65 o 
  -4  -6  10        1.82        0.72      0.96 o 
  -3  -6  10       38.24       36.14      2.41 o 
  -2  -6  10        1.73       -1.45      1.93 o 
  -1  -6  10        2.87        1.93      1.45 o 
   0  -6  10        0.01        0.48      1.45 o 
   1  -6  10        0.04        0.24      1.69 o 
   2  -6  10        0.07       -0.72      2.17 o 
  -6  -5  10        0.07        1.20      1.69 o 
  -5  -5  10        4.29        7.23      1.69 o 
  -4  -5  10        1.23       -0.24      1.69 o 
  -3  -5  10       20.74       23.13      1.93 o 
  -2  -5  10        0.26        0.24      0.96 o 
  -1  -5  10        0.41        0.72      1.45 o 
   0  -5  10        2.51        1.69      1.45 o 
   1  -5  10        0.78       -0.72      1.45 o 
   2  -5  10        2.71        2.65      1.45 o 
   3  -5  10        0.66        1.69      1.69 o 
   4  -5  10        0.20        0.48      0.96 o 
  -7  -4  10        5.66        5.78      1.93 o 
  -6  -4  10        0.67       -0.72      1.69 o 
  -5  -4  10        5.48        8.67      0.96 o 
  -4  -4  10      133.12      132.04      4.10 o 
  -3  -4  10       16.69       21.20      1.69 o 
  -2  -4  10        0.89        3.13      1.45 o 
  -1  -4  10        5.75        7.47      1.45 o 
   0  -4  10        7.16        9.88      1.69 o 
   1  -4  10        4.24        6.51      1.45 o 
   3  -4  10        1.04        0.48      1.69 o 
   4  -4  10        4.49        7.23      0.96 o 
   5  -4  10        0.23        0.96      1.69 o 
  -7  -3  10        1.02        1.69      0.96 o 
  -6  -3  10        5.21        7.95      1.69 o 
  -5  -3  10       16.50       12.77      1.69 o 
  -4  -3  10        4.15        4.10      1.93 o 
  -3  -3  10       41.27       44.09      2.41 o 
  -2  -3  10        2.93        1.45      2.41 o 
  -1  -3  10       21.07       20.72      1.45 o 
   1  -3  10       28.82       33.01      1.69 o 
   2  -3  10        0.65        0.48      2.17 o 
   3  -3  10        0.16        1.93      1.93 o 
   4  -3  10        5.36        5.06      1.69 o 
   5  -3  10        1.83        1.45      1.69 o 
   6  -3  10        2.53        0.00      1.69 o 
  -7  -2  10        0.39        2.17      1.93 o 
  -6  -2  10       20.31       21.20      1.69 o 
  -5  -2  10        0.78        2.65      1.69 o 
  -4  -2  10        0.61       -0.72      1.45 o 
  -3  -2  10       24.71       25.06      0.72 o 
  -2  -2  10       24.46       21.44      1.20 o 
  -1  -2  10       34.89       41.20      1.45 o 
   0  -2  10       34.63       41.93      1.69 o 
   1  -2  10       31.16       36.38      1.45 o 
   2  -2  10        6.37        4.34      1.20 o 
   4  -2  10       18.24       19.52      1.69 o 
   5  -2  10        1.07       -0.24      1.20 o 
   6  -2  10        0.28       -1.45      1.69 o 
  -7  -1  10       80.64       87.71      1.20 o 
  -6  -1  10        0.02        1.69      1.69 o 
  -5  -1  10        0.00        3.37      3.13 o 
  -4  -1  10       18.53       22.89      1.45 o 
  -3  -1  10       25.84       19.04      1.20 o 
  -2  -1  10      100.03      103.61      1.69 o 
  -1  -1  10       38.71       53.97      1.45 o 
   0  -1  10       60.46       67.47      1.45 o 
   2  -1  10       22.87       22.65      1.45 o 
   3  -1  10       40.38       39.03      1.20 o 
   4  -1  10        2.16        1.93      0.96 o 
   5  -1  10        1.57        0.24      0.96 o 
   6  -1  10        0.40        0.96      0.96 o 
   7  -1  10        5.79        5.06      1.69 o 
  -6   0  10        8.28        6.75      1.69 o 
  -5   0  10       12.88       15.42      1.45 o 
  -4   0  10        5.05        4.82      1.20 o 
  -3   0  10       16.89        9.88      1.45 o 
  -2   0  10       89.38       85.06      1.45 o 
  -1   0  10       51.91       23.13     14.94 o 
   0   0  10       20.58       25.30      1.45 o 
   1   0  10       27.46        3.37      1.45 o 
   2   0  10        8.49        9.16      1.20 o 
   3   0  10        0.07        2.89      1.20 o 
   4   0  10        0.72        0.72      1.20 o 
   5   0  10        0.03        1.93      1.45 o 
   6   0  10        0.64        2.17      1.45 o 
   7   0  10        4.26        5.78      0.96 o 
   8   0  10        4.02        5.30      1.69 o 
  -6   1  10       54.37       53.01      1.93 o 
  -5   1  10       48.19       43.85      2.41 o 
  -4   1  10        0.01        0.00      1.45 o 
  -3   1  10       15.56       15.18      1.20 o 
  -2   1  10       60.80       53.49      1.20 o 
   0   1  10        5.77        6.51      1.45 o 
   1   1  10       11.89       15.66      1.20 o 
   2   1  10       17.67       18.55      1.20 o 
   3   1  10        0.58        0.48      0.48 o 
   5   1  10        0.77        3.37      1.20 o 
   6   1  10        0.53        3.61      1.20 o 
   7   1  10       10.40        8.19      4.34 o 
   8   1  10        0.18       -0.24      1.69 o 
  -6   2  10       19.66       19.76      0.96 o 
  -5   2  10       46.26       47.95      1.93 o 
  -4   2  10        0.26       -0.96      1.45 o 
  -3   2  10       48.63       40.24      1.45 o 
  -2   2  10        1.57        1.20      1.20 o 
  -1   2  10       18.51       16.14      0.96 o 
   0   2  10        7.21        0.72      0.96 o 
   1   2  10       12.07       13.01      1.20 o 
   2   2  10       24.13       25.06      1.20 o 
   3   2  10       21.98       27.71      1.20 o 
   4   2  10        3.94        3.86      0.96 o 
   5   2  10        0.19        1.20      1.20 o 
   6   2  10        2.37        1.45      1.20 o 
   7   2  10       28.19       35.42      2.17 o 
   8   2  10        0.00        0.24      1.20 o 
  -5   3  10        1.31       -0.72      1.45 o 
  -3   3  10       28.91       29.16      1.20 o 
  -2   3  10       16.20       16.87      0.72 o 
  -1   3  10        2.91        1.93      0.96 o 
   0   3  10       39.39       32.05      0.96 o 
   1   3  10        5.28        4.82      0.96 o 
   2   3  10       31.59       35.90      2.89 o 
   3   3  10       14.87       18.31      0.96 o 
   4   3  10       23.56       22.65      2.17 o 
   5   3  10        2.02        2.65      1.20 o 
   6   3  10        9.81        9.64      0.96 o 
   7   3  10       24.60       28.19      1.20 o 
   8   3  10        0.05       -1.45      1.45 o 
  -5   4  10        0.08        0.96      1.69 o 
  -4   4  10        0.69        0.00      0.96 o 
  -3   4  10       11.47        9.64      1.45 o 
  -2   4  10        0.03       -1.20      1.20 o 
  -1   4  10      122.70      119.03      1.20 o 
   0   4  10       35.03       28.19      0.96 o 
   1   4  10        0.37       -0.24      0.48 o 
   2   4  10        7.77        9.64      0.72 o 
   4   4  10       29.19       37.59      0.96 o 
   5   4  10       69.77       31.08     19.04 o 
   6   4  10       41.30       40.48      2.41 o 
   7   4  10        3.54        4.34      0.96 o 
   8   4  10        2.38        1.20      1.45 o 
  -4   5  10        5.29        5.54      1.69 o 
  -3   5  10        0.71        2.41      0.96 o 
  -2   5  10       16.49       16.87      2.17 o 
  -1   5  10        8.96       10.60      0.96 o 
   1   5  10        0.55        1.20      0.72 o 
   2   5  10       25.42       22.89      0.72 o 
   3   5  10        1.34        1.20      0.72 o 
   4   5  10       18.25       20.48      1.20 o 
   5   5  10        0.15        0.48      0.72 o 
   6   5  10       16.17       16.63      0.72 o 
   7   5  10       13.00       14.22      1.45 o 
   8   5  10        2.68        5.30      3.13 o 
  -3   6  10       83.49       93.49      1.69 o 
  -2   6  10       10.37        8.19      1.20 o 
  -1   6  10       40.32       46.74      1.20 o 
   0   6  10        0.02        0.24      0.96 o 
   2   6  10        8.97        9.16      0.72 o 
   3   6  10        1.61        1.45      1.20 o 
   4   6  10        0.06        0.48      1.45 o 
   5   6  10        4.59        3.86      0.48 o 
   6   6  10        0.53        1.69      1.69 o 
   7   6  10        0.47       -1.20      1.69 o 
   8   6  10        0.00       -1.69      1.69 o 
   1   7  10        1.52        2.65      0.72 o 
   2   7  10        1.06        0.96      0.96 o 
   3   7  10        3.20        4.58      1.20 o 
   4   7  10        0.12        1.93      1.69 o 
   5   7  10        2.94        7.47      1.69 o 
   6   7  10        5.19        9.16      1.93 o 
   2   8  10       23.58       21.69      1.93 o 
   3   8  10       38.37       47.95      2.17 o 
   4   8  10        1.22       -1.45      1.93 o 
   5   8  10        6.83        9.64      1.93 o 
   6   8  10        0.75       -0.24      3.86 o 
  -3  -6  11        7.76        4.10      2.17 o 
  -2  -6  11        4.55        0.24      1.69 o 
  -1  -6  11        0.06       -0.96      1.69 o 
   0  -6  11        0.47        1.93      0.96 o 
  -5  -5  11        0.01       -0.72      1.93 o 
  -4  -5  11        0.00        2.17      1.93 o 
  -3  -5  11        4.71        7.47      1.93 o 
  -1  -5  11        0.00        0.96      1.45 o 
   0  -5  11        3.03        3.86      1.69 o 
   1  -5  11        9.11        8.19      1.45 o 
   2  -5  11        0.19       -0.24      1.69 o 
  -5  -4  11        2.10        1.45      2.17 o 
  -4  -4  11       16.56       17.35      1.93 o 
  -3  -4  11        0.85       -1.93      1.93 o 
  -2  -4  11        5.11       11.08      1.93 o 
  -1  -4  11       13.23       16.87      1.69 o 
   3  -4  11        0.08       -1.69      1.69 o 
   4  -4  11        0.48        0.96      2.17 o 
  -6  -3  11       21.77       20.48      1.45 o 
  -5  -3  11       11.94       16.14      1.93 o 
  -4  -3  11       11.13        4.82      3.86 o 
  -3  -3  11       71.16       67.71      1.93 o 
  -2  -3  11       53.02       57.35      1.93 o 
  -1  -3  11       10.68       11.08      1.69 o 
   0  -3  11        2.09        3.86      1.69 o 
   1  -3  11        4.20        6.26      1.69 o 
   2  -3  11        0.08        1.45      1.20 o 
   3  -3  11        0.82        1.69      1.69 o 
   4  -3  11        1.16       -1.69      1.69 o 
  -6  -2  11        9.95       11.08      1.93 o 
  -5  -2  11        1.72        2.89      0.96 o 
  -4  -2  11        7.93        5.78      1.69 o 
  -3  -2  11       32.30       14.70      7.71 o 
  -2  -2  11       56.67       58.07      1.93 o 
  -1  -2  11        0.02        3.61      1.69 o 
   1  -2  11        6.02        6.02      1.45 o 
   2  -2  11        0.02        1.20      1.45 o 
   4  -2  11        1.30        1.20      1.69 o 
   5  -2  11        0.08        1.45      1.93 o 
  -6  -1  11       17.76       11.32      1.93 o 
  -5  -1  11        5.94        8.67      3.37 o 
  -4  -1  11       15.75       16.87      1.69 o 
  -3  -1  11       14.75       12.77      1.45 o 
  -2  -1  11        4.47        1.93      1.69 o 
  -1  -1  11       32.91       37.59      1.69 o 
   0  -1  11       12.71        9.40      3.37 o 
   1  -1  11        0.10        0.48      1.45 o 
   2  -1  11       14.57       16.87      1.45 o 
   3  -1  11       39.11       39.76      3.13 o 
   4  -1  11        0.48        0.96      1.69 o 
   5  -1  11        7.48        5.54      1.45 o 
   6  -1  11        0.12        0.72      1.45 o 
  -6   0  11       10.94       12.29      2.17 o 
  -5   0  11        9.04       11.81      1.69 o 
  -4   0  11        2.44        0.96      1.45 o 
  -3   0  11        4.08        3.86      2.17 o 
  -2   0  11        0.15        0.72      1.69 o 
  -1   0  11       39.43       44.58      2.17 o 
   0   0  11       25.62       27.71      1.45 o 
   1   0  11       22.96       26.99      1.45 o 
   2   0  11       24.19       28.91      2.41 o 
   4   0  11       11.45        7.95      1.20 o 
   5   0  11       15.41       14.94      1.45 o 
   6   0  11        0.87        1.20      1.45 o 
   7   0  11        0.44        0.24      0.96 o 
  -5   1  11        3.98        0.00      1.45 o 
  -4   1  11        6.71        7.95      1.45 o 
  -3   1  11        0.14       -0.72      1.45 o 
  -2   1  11       17.21       19.28      1.45 o 
  -1   1  11       45.87       25.78     15.18 o 
   0   1  11       90.10      100.96      1.69 o 
   1   1  11       25.16       24.82      2.89 o 
   2   1  11        2.96        7.23      1.20 o 
   3   1  11        1.79        2.17      1.20 o 
   5   1  11        0.36        1.45      1.20 o 
   7   1  11        0.53        1.69      1.45 o 
  -5   2  11        3.86        5.54      0.96 o 
  -4   2  11        5.57        3.61      2.17 o 
  -3   2  11       83.22       69.15      1.45 o 
  -2   2  11       11.29       11.57      1.45 o 
  -1   2  11        8.71       10.36      1.20 o 
   0   2  11      173.35      166.74      3.13 o 
   1   2  11       61.32       62.65      1.45 o 
   2   2  11        5.59        8.67      0.72 o 
   3   2  11        1.36        5.78      0.96 o 
   4   2  11       35.94       33.73      1.20 o 
   5   2  11       22.97       20.72      1.20 o 
   6   2  11        9.07        7.47      1.45 o 
   7   2  11       18.91       24.10      1.20 o 
  -4   3  11       54.43       53.01      1.69 o 
  -3   3  11       20.97       20.00      1.45 o 
  -2   3  11        5.17        3.61      0.96 o 
  -1   3  11       20.84       21.20      2.41 o 
   0   3  11       20.90        7.23      4.10 o 
   1   3  11        2.04        2.65      0.96 o 
   3   3  11        6.09        6.99      0.72 o 
   4   3  11        0.01        0.48      0.72 o 
   5   3  11        9.63       11.57      1.20 o 
   6   3  11       24.93       36.14      1.45 o 
   7   3  11        6.01        8.92      0.96 o 
  -4   4  11       60.48       55.42      1.69 o 
  -3   4  11        0.37       -1.45      1.45 o 
  -2   4  11        5.73        9.64      1.20 o 
  -1   4  11       87.18       87.95      1.20 o 
   0   4  11        1.20        0.72      0.96 o 
   2   4  11        2.57        4.34      0.48 o 
   3   4  11        5.33        5.54      0.96 o 
   4   4  11        9.25       11.08      0.96 o 
   5   4  11        7.54        9.16      0.96 o 
   6   4  11        3.33        4.10      0.96 o 
   7   4  11        2.64        3.13      0.96 o 
  -3   5  11        0.14        1.20      0.96 o 
  -2   5  11       15.31       15.90      0.96 o 
  -1   5  11       31.06       29.88      0.96 o 
   0   5  11        1.47        2.17      0.96 o 
   1   5  11        8.56       11.57      0.72 o 
   2   5  11       30.48       26.99      0.96 o 
   3   5  11        3.85        2.89      0.72 o 
   4   5  11       16.03       17.59      0.72 o 
   5   5  11        9.06        9.16      0.48 o 
   6   5  11        0.32        0.24      0.96 o 
   7   5  11        2.64        9.88      1.69 o 
  -1   6  11       18.81       17.59      1.20 o 
   0   6  11       11.10       11.32      0.48 o 
   1   6  11       36.55       14.94      9.88 o 
   3   6  11        3.00        3.37      0.72 o 
   4   6  11       14.10       11.08      0.48 o 
   5   6  11        0.84        0.48      1.69 o 
   6   6  11        0.84        5.06      1.93 o 
   7   6  11        5.80        6.99      1.93 o 
   0   7  11        5.67        5.78      0.96 o 
   1   7  11        0.07        0.48      0.72 o 
   2   7  11        0.33        0.00      0.72 o 
   3   7  11       26.48       37.11      2.17 o 
   4   7  11        8.23        7.23      1.93 o 
   5   7  11        0.16       -1.69      1.93 o 
  -3  -4  12        4.20        9.16      1.93 o 
  -2  -4  12       11.18       15.66      2.17 o 
  -1  -4  12        0.04       -0.96      1.93 o 
   0  -4  12        4.67        4.82      1.93 o 
   1  -4  12        1.82        5.78      1.93 o 
   2  -4  12        4.67        6.51      1.93 o 
  -4  -3  12        0.00        0.48      1.93 o 
  -3  -3  12        0.02        0.96      1.93 o 
  -2  -3  12       23.80       28.91      1.93 o 
  -1  -3  12        0.01       -1.93      1.93 o 
   1  -3  12       11.63        9.40      1.45 o 
   2  -3  12        5.06        6.02      1.69 o 
   3  -3  12        2.42        0.72      1.69 o 
  -4  -2  12        0.00       -1.93      1.93 o 
  -3  -2  12       11.84       14.70      0.96 o 
  -2  -2  12       23.72       14.46      3.61 o 
  -1  -2  12       10.51       10.60      1.45 o 
   0  -2  12       25.59       32.05      1.69 o 
   1  -2  12        4.13        4.10      1.93 o 
   2  -2  12        4.32        4.82      1.69 o 
   3  -2  12        5.15        6.51      1.69 o 
   4  -2  12        7.29        9.16      1.69 o 
  -3  -1  12        0.02       -1.45      1.93 o 
  -2  -1  12        1.76       -1.69      1.69 o 
  -1  -1  12       47.37       51.80      1.93 o 
   0  -1  12       19.37       20.72      1.69 o 
   1  -1  12        5.81        8.67      1.69 o 
   2  -1  12        1.49        0.24      1.20 o 
   3  -1  12        0.38        0.96      1.45 o 
   4  -1  12        0.02        1.69      0.96 o 
   5  -1  12        0.12       -0.72      1.45 o 
  -4   0  12        6.06        8.19      1.69 o 
  -3   0  12        8.26        7.71      1.69 o 
  -2   0  12        2.77        0.48      1.93 o 
  -1   0  12       25.38       23.13      1.69 o 
   0   0  12      104.73      101.20      1.93 o 
   1   0  12        0.68        0.48      1.45 o 
   2   0  12       15.63       -0.48      1.69 o 
   4   0  12        1.17        1.93      1.45 o 
   5   0  12        0.97        3.61      1.45 o 
  -4   1  12       51.03       47.23      1.93 o 
  -3   1  12        0.00        0.72      0.96 o 
  -2   1  12       21.72       27.23      0.72 o 
  -1   1  12        1.75        2.89      0.96 o 
   0   1  12        4.38        8.43      1.45 o 
   1   1  12        6.72        9.64      1.45 o 
   2   1  12        0.39        0.72      2.89 o 
   3   1  12        2.00        4.10      0.96 o 
   4   1  12        9.66       10.60      1.45 o 
   5   1  12        0.35        0.00      2.41 o 
   6   1  12        0.30        3.86      1.69 o 
  -4   2  12        6.95       10.60      1.69 o 
  -3   2  12       72.99       74.70      1.69 o 
  -2   2  12        2.54        5.78      1.45 o 
  -1   2  12        0.60        1.69      1.20 o 
   0   2  12        4.94       10.36      1.45 o 
   1   2  12       15.74       12.53      1.45 o 
   2   2  12        1.96        1.69      1.45 o 
   3   2  12        1.34        1.69      2.41 o 
   4   2  12       10.63       12.53      0.96 o 
   5   2  12        4.99        6.26      0.96 o 
   6   2  12        2.48        3.61      1.45 o 
  -3   3  12        8.55        8.43      1.45 o 
  -2   3  12        1.00        1.20      1.45 o 
  -1   3  12        1.50        1.20      1.45 o 
   0   3  12       27.23       26.02      1.45 o 
   1   3  12       11.03       10.84      1.20 o 
   2   3  12        1.22        1.93      0.72 o 
   3   3  12        6.09        5.06      1.20 o 
   4   3  12       12.39       11.08      1.20 o 
   5   3  12        0.38       -0.72      1.45 o 
   6   3  12       38.34       44.58      1.45 o 
  -2   4  12        0.55        2.89      1.20 o 
  -1   4  12        9.01        8.43      1.20 o 
   0   4  12        3.71        1.45      1.69 o 
   1   4  12        0.38       -0.24      0.96 o 
   2   4  12        1.79        6.51      2.17 o 
   3   4  12        7.19        6.26      1.45 o 
   4   4  12        0.50        0.00      1.20 o 
   5   4  12        5.10        6.02      0.48 o 
   6   4  12        0.05       -0.48      0.48 o 
  -1   5  12        1.75        0.00      0.96 o 
   0   5  12        4.16        4.58      0.96 o 
   1   5  12        5.33        6.51      0.96 o 
   2   5  12       12.13       10.12      0.96 o 
   3   5  12        0.18        1.69      0.96 o 
   4   5  12        0.60        0.72      0.72 o 
   5   5  12        0.01        0.48      0.48 o 
   1   6  12        1.19        0.00      0.96 o 
   2   6  12       12.14       13.49      0.96 o 
   3   6  12        0.10        0.00      0.72 o 
   5   6  12        0.01        4.82      2.17 o 
  -2  -2  13        1.08        2.65      1.93 o 
  -1  -2  13        0.21        3.37      1.93 o 
   0  -2  13        3.50        0.72      1.93 o 
   1  -2  13        0.04        2.65      1.93 o 
   2  -2  13        1.87        4.34      1.93 o 
  -2  -1  13        2.89        4.82      1.93 o 
   0  -1  13        3.79        9.16      3.86 o 
   1  -1  13        0.36       -2.17      3.61 o 
   2  -1  13       12.99       12.05      3.37 o 
   3  -1  13        1.37        2.41      1.45 o 
  -2   0  13        0.09       -0.48      1.69 o 
  -1   0  13        1.11        4.10      1.69 o 
   0   0  13       19.43       27.71      1.93 o 
   1   0  13       15.20       10.84      1.93 o 
   2   0  13        6.96        5.78      1.69 o 
   3   0  13        0.41        0.96      1.69 o 
  -2   1  13       14.48        8.92      4.34 o 
  -1   1  13        5.94        8.19      1.69 o 
   0   1  13        2.64        2.89      1.69 o 
   1   1  13       61.26       59.27      1.93 o 
   2   1  13        5.46        4.58      1.69 o 
   3   1  13        0.89       -0.72      1.45 o 
   4   1  13        2.51        3.37      1.45 o 
  -2   2  13       12.65       13.01      1.20 o 
  -1   2  13        1.76        1.45      1.69 o 
   0   2  13        8.91        9.88      1.69 o 
   1   2  13        3.56        4.58      1.45 o 
   2   2  13        0.02       -1.20      1.45 o 
   3   2  13        1.11        0.72      1.93 o 
   4   2  13        0.03       -0.24      1.20 o 
  -1   3  13        6.55        2.41      4.34 o 
   2   3  13        7.53        9.64      1.20 o 
   3   3  13        0.75        2.41      1.20 o 
   4   3  13        0.46        0.00      0.96 o 
   0   4  13       34.31       36.14      1.45 o 
   1   4  13        0.07        1.45      1.20 o 
   2   4  13        0.02        0.48      0.72 o 
   3   4  13        7.87       10.36      1.20 o 
                                                 
